# Supplementary material for: DNA methylation patterns contribute to changes of cellular differentiation pathways in leukocytes with LOY from patients with Alzheimer´s disease
Source: Cell Mol Life Sci. 2025 Feb 25;82(1):93. doi: 10.1007/s00018-025-05618-8 (PMC11861481; doi:10.1007/s00018-025-05618-8)
Supplement: Supplementary file 1 — Supplementary file1 (XLSX 5475 KB) [file 18_2025_5618_MOESM1_ESM.xlsx]

## Sheet: Table S1
Table S1: Subject information and measurement of LOY
Summary table of the sampled individuals with Alzheimer's disease. For each patient, the percentage of cells with LOY was estimated using SNP-array. The obtained mLRRY values were transformed to %LOY. Alternating shading of cells is used to highlight patients for which data from both granulocytes and monocytes is available.
Sample ID	Individual	Cell Type	Case	Age	mLRRY	%LOY	Category
KAD002Gran	KAD002	Gran	Alzheimer's disease	71	0.00783417	-1.09197	ROY
KAD004Gran	KAD004	Gran	Alzheimer's disease	74	0.0281163	-3.97471	ROY
KAD004Mono	KAD004	Mono	Alzheimer's disease	74	0.0239521	-3.37621	ROY
KAD007Gran	KAD007	Gran	Alzheimer's disease	74	-0.00647577	0.893715	ROY
KAD010Gran	KAD010	Gran	Alzheimer's disease	74	0.0319631	-4.53067	ROY
KAD019Gran	KAD019	Gran	Alzheimer's disease	71	0.0200112	-2.81298	ROY
KAD019Mono	KAD019	Mono	Alzheimer's disease	71	0.0654679	-9.50038	ROY
KAD025Gran	KAD025	Gran	Alzheimer's disease	86	-0.851538	69.2869	LOY
KAD025Mono	KAD025	Mono	Alzheimer's disease	86	-0.717504	63.0155	LOY
KAD026Gran	KAD026	Gran	Alzheimer's disease	80	0.0613209	-8.87267	ROY
KAD027Gran	KAD027	Gran	Alzheimer's disease	85	-1.07912	77.5972	LOY
KAD034Gran	KAD034	Gran	Alzheimer's disease	83	-0.145761	18.296	ROY
KAD036Gran	KAD036	Gran	Alzheimer's disease	64	0.0770344	-11.2703	ROY
KAD037Gran	KAD037	Gran	Alzheimer's disease	76	-0.777988	65.9901	LOY
KAD041Gran	KAD041	Gran	Alzheimer's disease	84	0.0743767	-10.8611	ROY
KAD041Mono	KAD041	Mono	Alzheimer's disease	84	-0.0175463	2.40308	ROY
KAD046Gran	KAD046	Gran	Alzheimer's disease	66	0.0257175	-3.62951	ROY
KAD046Mono	KAD046	Mono	Alzheimer's disease	66	0.0519766	-7.47143	ROY
KAD051Gran	KAD051	Gran	Alzheimer's disease	86	-0.630957	58.301	LOY
KAD051Mono	KAD051	Mono	Alzheimer's disease	86	-0.507136	50.4922	LOY
KAD052Gran	KAD052	Gran	Alzheimer's disease	89	0.0102804	-1.43536	ROY
KAD052Mono	KAD052	Mono	Alzheimer's disease	89	0.0459907	-6.58329	ROY
KAD054Gran	KAD054	Gran	Alzheimer's disease	84	-0.594656	56.1488	LOY
KAD054Mono	KAD054	Mono	Alzheimer's disease	84	-0.556928	53.7943	LOY
KAD056Gran	KAD056	Gran	Alzheimer's disease	89	-0.956265	73.4374	LOY
KAD056Mono	KAD056	Mono	Alzheimer's disease	89	-0.703174	62.2735	LOY
UAD001Gran	UAD001	Gran	Alzheimer's disease	78	0.0516817	-7.42751	ROY
UAD001Mono	UAD001	Mono	Alzheimer's disease	78	0.0384028	-5.46802	ROY
UAD005Gran	UAD005	Gran	Alzheimer's disease	80	-0.445715	46.092	LOY
UAD005Mono	UAD005	Mono	Alzheimer's disease	80	-0.723103	63.3015	LOY
UAD008Gran	UAD008	Gran	Alzheimer's disease	63	0.0438986	-6.27463	ROY
UAD008Mono	UAD008	Mono	Alzheimer's disease	63	0.0283987	-4.01541	ROY
UAD011Gran	UAD011	Gran	Alzheimer's disease	80	-0.845215	69.0165	LOY
UAD011Mono	UAD011	Mono	Alzheimer's disease	80	-0.572593	54.7868	LOY
UAD022Gran	UAD022	Gran	Alzheimer's disease	78	-0.311327	35.0525	LOY
UAD028Gran	UAD028	Gran	Alzheimer's disease	78	-0.570782	54.6732	LOY
UAD028Mono	UAD028	Mono	Alzheimer's disease	78	-0.489941	49.2979	LOY
UAD030Gran	UAD030	Gran	Alzheimer's disease	69	0.0388619	-5.53517	ROY
UAD033Gran	UAD033	Gran	Alzheimer's disease	90	-0.534084	52.3076	LOY
UAD033Mono	UAD033	Mono	Alzheimer's disease	90	-0.94687	73.0891	LOY
UAD038Mono	UAD038	Mono	Alzheimer's disease	77	-2.19374	95.2221	LOY
UAD045Gran	UAD045	Gran	Alzheimer's disease	77	-1.16779	80.1883	LOY
UAD058Gran	UAD058	Gran	Alzheimer's disease	76	-0.907096	71.5637	LOY
UAD058Mono	UAD058	Mono	Alzheimer's disease	76	-0.829912	68.3522	LOY
UAD061Mono	UAD061	Mono	Alzheimer's disease	65	0.02561	-3.61408	ROY
UAD064Mono	UAD064	Mono	Alzheimer's disease	72	-0.428974	44.8263	LOY
UAD066Gran	UAD066	Gran	Alzheimer's disease	84	0.0985436	-14.6381	ROY
UAD066Mono	UAD066	Mono	Alzheimer's disease	84	0.0392743	-5.59552	ROY
UAD069Gran	UAD069	Gran	Alzheimer's disease	80	0.0435396	-6.22175	ROY
UAD069Mono	UAD069	Mono	Alzheimer's disease	80	0.0475288	-6.81081	ROY
UAD078Mono	UAD078	Mono	Alzheimer's disease	65	-0.172169	21.2331	ROY
UAD086Gran	UAD086	Gran	Alzheimer's disease	89	-1.11217	78.6004	LOY
UAD087Gran	UAD087	Gran	Alzheimer's disease	78	-1.85432	92.3513	LOY
UAD088Gran	UAD088	Gran	Alzheimer's disease	84	-0.124934	15.9026	ROY
UAD089Gran	UAD089	Gran	Alzheimer's disease	85	0.0129068	-1.80537	ROY
UAD093Gran	UAD093	Gran	Alzheimer's disease	73	-0.902951	71.3998	LOY
UAD094Gran	UAD094	Gran	Alzheimer's disease	76	0.0492541	-7.06657	ROY
UAD094Mono	UAD094	Mono	Alzheimer's disease	76	0.0343122	-4.87162	ROY
UAD095Gran	UAD095	Gran	Alzheimer's disease	85	0.0263607	-3.72196	ROY
UAD097Gran	UAD097	Gran	Alzheimer's disease	78	0.0640437	-9.2844	ROY
UAD100Gran	UAD100	Gran	Alzheimer's disease	70	0.0506055	-7.26734	ROY
UAD100Mono	UAD100	Mono	Alzheimer's disease	70	0.0603618	-8.72801	ROY
UAD106Gran	UAD106	Gran	Alzheimer's disease	64	0.0523517	-7.52733	ROY

## Sheet: Table S2
Table S2: Differentially methylated probes (DMPs) identified in granulocytes - AD-LOY vs. AD-ROY
Results of differential methylation analyses using probes from the EPIC chip. Probes with significant change between AD-LOY and AD -ROY patients (qval<0.05, avDiff>=0.5) were identified using dmpfinder.
probeID	logFC	AveExpr	t	P.Value	adj.P.Val	B	avDiff	AD_ROY	AD_LOY	direction	chr	pos	UCSC_NAME	Regulatory_Feature_Group	UCSC_RefGene_Group	Relation_to_Island
cg13149459	-2.21844	2.11641	-15.5441	1.08926e-17	4.12034e-12	27.285	2.05561	1.25089	3.3065	hyper	chr1	202425679	PPP1R12B		Body	OpenSea
cg15846562	-1.83071	1.2465	-15.3606	1.58966e-17	4.12034e-12	26.995	1.74865	0.51022	2.25887	hyper	chrX	3560397	PRKX		Body	OpenSea
cg13176022	1.85401	-1.52105	15.297	1.81342e-17	4.12034e-12	26.8937	-1.72758	-0.793652	-2.52123	hypo	chrX	2730666	XG	Unclassified	Body	OpenSea
cg11461568	-1.25332	0.354447	-15.1267	2.5859e-17	4.40664e-12	26.6197	1.25704	-0.174832	1.08221	hyper	chrX	92275264				OpenSea
cg00519782	-1.92722	2.52426	-13.4878	9.19007e-16	1.19724e-10	23.7948	1.73301	1.79457	3.52759	hyper	chrX	3544679	PRKX		Body	OpenSea
cg26445779	-1.51466	1.03203	-13.4276	1.05385e-15	1.19724e-10	23.6841	1.4375	0.426773	1.86427	hyper	chrX	9860732	SHROOM2		Body	S_Shore
cg09829303	-1.21019	1.42852	-12.531	8.49096e-15	8.26825e-10	21.9772	1.2022	0.922335	2.12453	hyper	chr7	134419774				OpenSea
cg00787180	2.38671	1.30817	12.4548	1.01832e-14	8.67663e-10	21.8267	-2.32814	2.28844	-0.0397007	hypo	chr14	91751731	CCDC88C		Body	N_Shelf
cg04057469	-1.27475	1.21266	-12.3898	1.18991e-14	9.01213e-10	21.6976	1.2235	0.697499	1.921	hyper	chr3	16472844	RFTN1		Body	OpenSea
cg00151744	-2.18334	1.43001	-11.9187	3.73169e-14	2.54367e-09	20.7441	2.0255	0.577165	2.60266	hyper	chr15	85891516				OpenSea
cg11955727	-1.1417	1.14299	-11.7396	5.80443e-14	3.59684e-09	20.3728	1.07735	0.689369	1.76672	hyper	chr2	84105546				OpenSea
cg26919182	-2.11439	0.979009	-11.615	7.91212e-14	4.49435e-09	20.1116	2.06282	0.110453	2.17327	hyper	chr1	202522232	PPP1R12B		Body	OpenSea
cg00063654	-1.68081	1.75076	-11.4242	1.27616e-13	6.21346e-09	19.707	1.54715	1.09932	2.64648	hyper	chr3	16413077	RFTN1		Body	OpenSea
cg07040244	1.74114	-1.92304	11.447	1.20493e-13	6.21346e-09	19.7557	-1.64853	-1.22893	-2.87746	hypo	chr1	231555522	EGLN1		Body	N_Shore
cg22457256	-1.30608	2.34088	-11.3226	1.64899e-13	7.49345e-09	19.4895	1.12544	1.86701	2.99245	hyper	chr7	99574864	AZGP1		TSS1500	OpenSea
cg11643285	-1.5879	2.94426	-11.1079	2.84785e-13	1.21325e-08	19.024	1.57906	2.27939	3.85845	hyper	chr3	16411667	RFTN1		Body	OpenSea
cg17765025	-0.784057	1.02965	-10.9683	4.0747e-13	1.63381e-08	18.7177	0.735188	0.720095	1.45528	hyper	chr2	84105169				OpenSea
cg24008280	-1.62295	1.45769	-10.8765	5.16411e-13	1.95559e-08	18.5146	1.45979	0.843038	2.30282	hyper	chr1	242976594				OpenSea
cg25343008	-1.66674	1.9218	-10.576	1.13056e-12	4.05596e-08	17.8402	1.61676	1.24106	2.85782	hyper	chr1	202470230	PPP1R12B		Body	OpenSea
cg08956054	-1.64149	1.80158	-10.538	1.24944e-12	4.25836e-08	17.7538	1.5578	1.14566	2.70346	hyper	chrX	5835253	NLGN4X		Body	OpenSea
cg00774458	-0.622779	0.952959	-10.2703	2.5393e-12	8.24231e-08	17.1395	0.586649	0.705949	1.2926	hyper	chr6	30692051	TUBB		Body	S_Shelf
cg19509778	2.2316	1.39385	10.0969	4.03932e-12	1.25153e-07	16.7356	-2.23738	2.3359	0.0985225	hypo	chr10	129537308	FOXI2		3'UTR	Island
cg17002328	1.3363	3.00045	10.0616	4.44289e-12	1.31672e-07	16.6526	-1.31331	3.55342	2.24012	hypo	chr14	91751773	CCDC88C		Body	N_Shelf
cg00045114	-1.08796	0.848021	-9.67948	1.25546e-11	3.56571e-07	15.7434	0.985894	0.432907	1.4188	hyper	chr1	172674159				OpenSea
cg09104915	-1.59234	1.28448	-9.5938	1.58895e-11	4.33235e-07	15.5363	1.49903	0.653308	2.15234	hyper	chr11	70867222	SHANK2		5'UTR	OpenSea
cg14691167	-1.18151	2.94031	-9.40302	2.69379e-11	7.06229e-07	15.0712	1.01023	2.51495	3.52518	hyper	chrX	8432138	VCX3B		TSS1500	OpenSea
cg17818613	1.5066	3.2495	9.28667	3.72557e-11	9.40555e-07	14.7846	-1.59184	3.91975	2.32791	hypo	chr2	97527586	SEMA4C		Body	Island
cg09000303	1.75705	0.251258	9.17456	5.10026e-11	1.24162e-06	14.5065	-1.62828	0.93685	-0.69143	hypo	chr9	16386389				OpenSea
cg04243090	1.08034	0.441392	9.04674	7.31065e-11	1.71836e-06	14.1871	-1.00382	0.864053	-0.139769	hypo	chr1	208834795				OpenSea
cg10230957	1.18733	2.46233	8.98736	8.64759e-11	1.96485e-06	14.0379	-1.38984	3.04752	1.65768	hypo	chr5	149112344	MIR378A|PPARGC1B		TSS200;Body	S_Shore
cg09037025	0.54726	-2.33917	8.96379	9.24481e-11	2.03278e-06	13.9785	-0.476576	-2.13851	-2.61509	hypo	chr13	27745785	USP12	Promoter_Associated	5'UTR;1stExon	OpenSea
cg01900690	-1.63344	2.63777	-8.94942	9.62949e-11	2.0512e-06	13.9422	1.36859	2.06152	3.43011	hyper	chrX	9696321	GPR143		Body	OpenSea
cg19327781	-1.14434	0.843236	-8.9024	1.10052e-10	2.20635e-06	13.8234	1.05432	0.399311	1.45363	hyper	chrX	3380322				OpenSea
cg07838098	0.941866	-4.04007	8.90916	1.07957e-10	2.20635e-06	13.8405	-0.801195	-3.70273	-4.50392	hypo	chr1	228872185	RHOU	Unclassified	Body	Island
cg15228509	-0.844154	0.0957421	-8.88512	1.15596e-10	2.25128e-06	13.7796	0.774599	-0.230405	0.544194	hyper	chr1	243074717				OpenSea
cg05637940	1.69932	2.78389	8.84636	1.29086e-10	2.44417e-06	13.6813	-1.69298	3.49672	1.80374	hypo	chr14	91751723	CCDC88C		Body	N_Shelf
cg19908374	1.15477	-1.25582	8.80797	1.44024e-10	2.65332e-06	13.5837	-1.1041	-0.790933	-1.89503	hypo	chr2	96829849		Unclassified		OpenSea
cg09027495	-1.06656	1.73936	-8.78635	1.53195e-10	2.69812e-06	13.5286	0.961299	1.3346	2.2959	hyper	chr15	78159351				OpenSea
cg24718722	2.36167	0.133006	8.78367	1.54373e-10	2.69812e-06	13.5218	-2.30006	1.10145	-1.19861	hypo	chr10	129536818	FOXI2		Body	Island
cg01966510	-1.29647	1.80702	-8.77319	1.59069e-10	2.7107e-06	13.4951	1.15723	1.31977	2.477	hyper	chr15	85075427	UBE2Q2P1		Body	OpenSea
cg24337158	0.681435	-1.17451	8.72903	1.80496e-10	3.00081e-06	13.3823	-0.705225	-0.877576	-1.5828	hypo	chr12	1099342	ERC1|RAD52		TSS1500;TSS200	N_Shore
cg07501063	-1.67966	3.04933	-8.67241	2.12322e-10	3.21615e-06	13.2372	1.35022	2.48081	3.83104	hyper	chrX	3628424	PRKX		Body	N_Shore
cg20480274	1.79638	1.77678	8.69336	1.99928e-10	3.21615e-06	13.291	-1.49744	2.40728	0.909842	hypo	chr17	27313125	SEZ6		Body	Island
cg21594490	0.892047	-1.84706	8.67472	2.10918e-10	3.21615e-06	13.2432	-0.908175	-1.46467	-2.37285	hypo	chr13	77556586				S_Shelf
cg16082989	0.760869	-0.45111	8.67358	2.11607e-10	3.21615e-06	13.2403	-0.74556	-0.13719	-0.88275	hypo	chr19	42613682	POU2F2		Body	OpenSea
cg25784900	-0.973476	0.714942	-8.64783	2.27855e-10	3.30458e-06	13.1741	0.848756	0.357571	1.20633	hyper	chr14	32571662	ARHGAP5	Unclassified	Body	OpenSea
cg18091083	1.38648	0.337389	8.65428	2.23669e-10	3.30458e-06	13.1907	-1.3735	0.915706	-0.457796	hypo	chr17	78819092	RPTOR		Body	S_Shore
cg03533141	0.811094	-1.68492	8.59837	2.62704e-10	3.73062e-06	13.0469	-0.848989	-1.32745	-2.17644	hypo	chr1	45243518	SNORD38A|RPS8|SNORD38B		Body;TSS1500	S_Shore
cg06513015	-0.993533	1.58509	-8.57739	2.79077e-10	3.80461e-06	12.9928	0.81073	1.24373	2.05446	hyper	chr7	64459246	ERV3-1		5'UTR	OpenSea
cg20003499	0.975306	-0.522045	8.58077	2.76374e-10	3.80461e-06	13.0015	-0.948317	-0.122753	-1.07107	hypo	chr7	97755792	LMTK2		Body	OpenSea
cg05074328	0.442602	-0.131211	8.55291	2.995e-10	4.00296e-06	12.9296	-0.434584	0.0517712	-0.382813	hypo	chr19	1961727	CSNK1G2		5'UTR	S_Shore
cg00783857	-1.55276	3.321	-8.54196	3.09112e-10	4.05198e-06	12.9013	1.29855	2.77424	4.07279	hyper	chr1	202507939	PPP1R12B		TSS1500;Body	OpenSea
cg18419318	1.22907	-1.54988	8.53263	3.17555e-10	4.08412e-06	12.8771	-1.22048	-1.03599	-2.25647	hypo	chrX	9866031	SHROOM2		Body	S_Shelf
cg01935016	1.1142	-1.19914	8.49362	3.55467e-10	4.48704e-06	12.7761	-1.12053	-0.727341	-1.84787	hypo	chrX	9866048	SHROOM2		Body	S_Shelf
cg02027844	-1.27202	2.15968	-8.44573	4.08343e-10	4.97041e-06	12.6518	1.09865	1.69709	2.79574	hyper	chrX	6992947	HDHD1		Body	OpenSea
cg27052582	1.01927	-2.23361	8.4511	4.02039e-10	4.97041e-06	12.6657	-1.10534	-1.76821	-2.87355	hypo	chr20	37062821	SNORA71D|SNHG17		TSS200;Body	N_Shore
cg01494544	0.951937	-2.89091	8.40809	4.55463e-10	5.4467e-06	12.5538	-0.953161	-2.48958	-3.44274	hypo	chr9	111981327	EPB41L4B		Body	OpenSea
cg16386080	0.71694	-1.12481	8.3997	4.66688e-10	5.4847e-06	12.532	-0.677756	-0.839443	-1.5172	hypo	chr9	90589146	CDK20	Promoter_Associated_Cell_type_specific	Body	N_Shore
cg25700851	-1.37552	2.65717	-8.35896	5.25369e-10	5.8282e-06	12.4257	1.11452	2.1879	3.30242	hyper	chrX	7164772	STS		Body	OpenSea
cg16048001	-1.05974	3.51166	-8.355	5.31445e-10	5.8282e-06	12.4154	0.967683	3.10422	4.0719	hyper	chr1	202348124	PPP1R12B		Body	OpenSea
cg27601906	1.22786	2.78851	8.36123	5.21912e-10	5.8282e-06	12.4316	-1.26344	3.32049	2.05705	hypo	chr8	95271635	GEM		Body	N_Shelf
cg00156995	0.897897	0.372204	8.35501	5.31434e-10	5.8282e-06	12.4154	-0.831076	0.722131	-0.108945	hypo	chr13	41055588	LOC646982		TSS1500	OpenSea
cg15442268	1.03383	2.37661	8.35037	5.38666e-10	5.8282e-06	12.4032	-1.06541	2.8252	1.75979	hypo	chr6	31868949	ZBTB12		Body	Island
cg24088496	-1.17419	0.0500328	-8.29988	6.24014e-10	6.64614e-06	12.2711	1.15503	-0.436297	0.718736	hyper	chr11	96071506	MAML2	Unclassified	Body	OpenSea
cg24032623	1.4966	0.231753	8.29397	6.34866e-10	6.6577e-06	12.2556	-1.46262	0.847593	-0.615028	hypo	chr9	88708889	GOLM1		5'UTR	OpenSea
cg11392655	0.568865	1.01742	8.24756	7.26976e-10	7.41072e-06	12.1338	-0.5726	1.25851	0.685914	hypo	chr8	22411813	SORBS3		5'UTR	S_Shelf
cg27090988	0.834495	1.33097	8.24688	7.28417e-10	7.41072e-06	12.132	-0.884743	1.70349	0.818746	hypo	chr3	9789110	BRPF1		3'UTR	N_Shelf
cg01974660	0.523311	0.853991	8.23621	7.51505e-10	7.53318e-06	12.104	-0.55079	1.0859	0.535113	hypo	chr2	240056337	HDAC4		Body	OpenSea
cg26385126	0.850342	2.12216	8.21943	7.89291e-10	7.79728e-06	12.0598	-0.928097	2.51294	1.58484	hypo	chr12	124912021	NCOR2		Body	S_Shore
cg03823989	0.732644	0.577033	8.1822	8.80179e-10	8.48535e-06	11.9617	-0.789293	0.909367	0.120074	hypo	chr9	100292179	TMOD1		Body	OpenSea
cg10610528	0.729055	0.984163	8.1793	8.87704e-10	8.48535e-06	11.9541	-0.726787	1.29018	0.563392	hypo	chr6	34206540	HMGA1		5'UTR;TSS200	S_Shore
cg08897705	1.26158	0.715114	8.17471	8.99712e-10	8.48535e-06	11.942	-1.26208	1.24652	-0.0155663	hypo	chr9	89382059				OpenSea
cg11923446	0.879349	0.477296	8.17131	9.08735e-10	8.48535e-06	11.933	-0.900938	0.856639	-0.0442991	hypo	chr3	135916562				S_Shore
cg00217953	0.878382	0.36949	8.16447	9.27131e-10	8.54013e-06	11.9149	-0.880866	0.740381	-0.140485	hypo	chr2	97527635	SEMA4C		Body	Island
cg24326574	0.853621	0.961395	8.14856	9.71403e-10	8.82863e-06	11.8729	-0.82355	1.30815	0.484603	hypo	chrX	153713930	UBL4A		Body	N_Shore
cg07020967	0.776512	0.128269	8.13585	1.00833e-09	9.04367e-06	11.8393	-0.815617	0.471687	-0.343931	hypo	chr12	44410498	TMEM117		Body	OpenSea
cg19775958	0.894706	-0.743185	8.12417	1.0435e-09	9.23751e-06	11.8084	-0.920288	-0.355695	-1.27598	hypo	chr3	53782994	CACNA1D	Unclassified_Cell_type_specific	Body	OpenSea
cg10829227	0.555299	1.62719	8.10221	1.11302e-09	9.72668e-06	11.7503	-0.564684	1.86495	1.30027	hypo	chr19	47200595	PRKD2		Body	S_Shelf
cg11814107	1.16861	-3.25743	8.07348	1.21113e-09	1.045e-05	11.6742	-1.14679	-2.77457	-3.92136	hypo	chrX	3581956	PRKX-AS1|PRKX		Body	OpenSea
cg04771042	0.854577	0.344401	8.05695	1.2715e-09	1.08338e-05	11.6303	-0.84842	0.701631	-0.14679	hypo	chr8	22411778	SORBS3		5'UTR	S_Shelf
cg21281441	1.03468	-2.47224	8.04817	1.30481e-09	1.08688e-05	11.607	-0.939529	-2.07665	-3.01618	hypo	chr2	20565253		Unclassified_Cell_type_specific		OpenSea
cg11575089	1.01207	-2.50266	8.04747	1.3075e-09	1.08688e-05	11.6051	-1.07709	-2.04915	-3.12624	hypo	chr1	155107462	SLC50A1	Promoter_Associated	TSS1500	N_Shore
cg13276570	1.11529	3.2458	8.03973	1.33766e-09	1.08894e-05	11.5846	-1.19411	3.74858	2.55447	hypo	chr5	10567643	ANKRD33B		Body	S_Shore
cg13086268	0.674841	1.60855	8.03865	1.34193e-09	1.08894e-05	11.5817	-0.634481	1.8757	1.24122	hypo	chr5	172347577	ERGIC1		Body	OpenSea
cg24201793	1.58639	-0.0432667	8.03432	1.35916e-09	1.08995e-05	11.5702	-1.57055	0.618018	-0.952533	hypo	chr2	9144764	MBOAT2		TSS1500	S_Shore
cg24752967	1.19892	-1.0424	8.01732	1.42897e-09	1.12625e-05	11.525	-1.17783	-0.546472	-1.7243	hypo	chr8	22411728	SORBS3		5'UTR	S_Shelf
cg00088797	1.28615	1.1136	8.01183	1.45229e-09	1.12625e-05	11.5104	-1.33193	1.67441	0.342482	hypo	chr3	12976288	IQSEC1		Body	N_Shore
cg06952809	0.831867	-2.7195	8.00914	1.46387e-09	1.12625e-05	11.5032	-0.702586	-2.42367	-3.12626	hypo	chrX	46763927				OpenSea
cg04250761	0.46702	0.222885	8.00761	1.47051e-09	1.12625e-05	11.4991	-0.477681	0.424014	-0.053667	hypo	chr11	65297607	SCYL1	Gene_Associated	Body	OpenSea
cg01327347	0.673014	-0.0927606	7.99573	1.52295e-09	1.15345e-05	11.4675	-0.659883	0.185085	-0.474798	hypo	chr9	90589141	CDK20	Promoter_Associated_Cell_type_specific	Body	N_Shore
cg27244521	0.573221	0.496118	7.9838	1.57753e-09	1.1738e-05	11.4357	-0.589524	0.744339	0.154815	hypo	chr11	128760093	KCNJ5		TSS1500	N_Shore
cg12829473	0.818209	-0.810027	7.98236	1.58426e-09	1.1738e-05	11.4319	-0.792326	-0.476417	-1.26874	hypo	chr11	13136812				OpenSea
cg03395495	-0.980484	0.964073	-7.94926	1.74697e-09	1.26681e-05	11.3436	0.938859	0.568764	1.50762	hyper	chr15	84821396				OpenSea
cg23865831	0.931756	-0.402004	7.95184	1.7337e-09	1.26681e-05	11.3505	-0.94766	-0.00298877	-0.950649	hypo	chr15	83980262				OpenSea
cg22510139	0.853315	-0.0165836	7.93389	1.8282e-09	1.31176e-05	11.3025	-0.781599	0.312511	-0.469088	hypo	chr1	3058822	PRDM16		Body	N_Shore
cg26511060	0.739073	-2.18968	7.91479	1.93447e-09	1.37356e-05	11.2515	-0.686943	-1.90044	-2.58739	hypo	chr14	104060734				OpenSea
cg27278729	0.752436	-2.74432	7.90657	1.9821e-09	1.39286e-05	11.2295	-0.66552	-2.4641	-3.12962	hypo	chr11	61666595	RAB3IL1	Unclassified	Body	OpenSea
cg07961113	1.19161	-2.85204	7.90269	2.00505e-09	1.39461e-05	11.2191	-1.07917	-2.39766	-3.47683	hypo	chr7	98393936				OpenSea
cg00500229	1.13161	-2.13652	7.88057	2.14076e-09	1.47397e-05	11.1599	-1.03837	-1.69932	-2.73768	hypo	chr1	243054071				Island
cg11505026	-1.21431	0.679928	-7.84789	2.35863e-09	1.57621e-05	11.0723	1.07706	0.226431	1.30349	hyper	chr2	46067299	PRKCE		Body	OpenSea
cg23392390	0.649377	0.347191	7.85344	2.32012e-09	1.57621e-05	11.0872	-0.626192	0.610851	-0.015341	hypo	chr17	19649191	ALDH3A1		TSS1500;5'UTR	S_Shore
cg06628136	0.728326	-1.49526	7.8498	2.3453e-09	1.57621e-05	11.0774	-0.723162	-1.19077	-1.91393	hypo	chr17	46131332	NFE2L1		Body	OpenSea
cg05308904	-1.52102	2.82634	-7.8398	2.41594e-09	1.58347e-05	11.0506	1.49882	2.19526	3.69408	hyper	chr14	106657833				OpenSea
cg24155123	0.766133	1.74044	7.84103	2.40713e-09	1.58347e-05	11.0539	-0.76383	2.06205	1.29822	hypo	chr5	140887302	PCDHGA4|PCDHGC3|PCDHGA12|PCDHGA11|PCDHGA9|PCDHGA1|PCDHGB1|PCDHGB6|PCDHGB3|PCDHGB7|PCDHGA6|PCDHGA8|PCDHGA10|PCDHGA5|PCDHGB4|PCDHGC4|PCDHGA3|PCDHGA2|PCDHGA7|PCDHGB2|PCDHGC5|PCDHGB5		Body	OpenSea
cg19670723	0.609192	0.718258	7.80417	2.68553e-09	1.7434e-05	10.9548	-0.629454	0.983292	0.353838	hypo	chr15	81400411				OpenSea
cg00725138	0.590502	0.731894	7.76674	3.00167e-09	1.93024e-05	10.8541	-0.609077	0.988347	0.37927	hypo	chr22	19716556		Unclassified_Cell_type_specific		N_Shore
cg06708720	0.53268	-1.5112	7.75042	3.15111e-09	2.00741e-05	10.8101	-0.587276	-1.26392	-1.8512	hypo	chr12	1099075	ERC1		TSS1500	N_Shore
cg13723336	1.33541	-2.2328	7.73079	3.34084e-09	2.10856e-05	10.7572	-1.20711	-1.72454	-2.93165	hypo	chr8	37639384				OpenSea
cg17865555	1.67236	1.87936	7.6743	3.95381e-09	2.47255e-05	10.6045	-1.65761	2.5773	0.919688	hypo	chr19	49133647	SPHK2	Gene_Associated	3'UTR	Island
cg04153536	0.792768	1.37481	7.66466	4.06921e-09	2.52158e-05	10.5784	-0.835162	1.72646	0.891295	hypo	chr9	37576958	FBXO10		TSS1500	S_Shore
cg27389255	0.584925	0.395447	7.63941	4.38808e-09	2.69468e-05	10.51	-0.549127	0.626659	0.0775321	hypo	chr11	14664598	PDE3B|PSMA1		TSS1500;5'UTR	N_Shore
cg19097082	-1.12948	1.63936	-7.61121	4.7741e-09	2.85565e-05	10.4336	0.927624	1.24879	2.17641	hyper	chr11	130201322				OpenSea
cg07982934	0.907493	-2.10955	7.61105	4.77635e-09	2.85565e-05	10.4331	-0.88199	-1.73819	-2.62018	hypo	chr3	50360580	HYAL2		TSS1500	S_Shore
cg05525364	0.655376	0.101625	7.60631	4.84469e-09	2.85565e-05	10.4202	-0.670051	0.383752	-0.286299	hypo	chrX	64741336	LAS1L		Body	OpenSea
cg12499872	1.682	2.38887	7.60625	4.84557e-09	2.85565e-05	10.4201	-1.7002	3.10474	1.40454	hypo	chr16	58019893	TEPP	Unclassified_Cell_type_specific	Body	Island
cg14644418	2.18419	2.2039	7.60527	4.85968e-09	2.85565e-05	10.4174	-2.1796	3.12162	0.942024	hypo	chr10	129536661	FOXI2		Body	Island
cg15120283	0.629663	-0.158683	7.58247	5.20295e-09	3.03123e-05	10.3555	-0.648044	0.114177	-0.533866	hypo	chr12	56436932	RPS26		Body	S_Shore
cg04020713	0.537007	0.756227	7.57844	5.26611e-09	3.03314e-05	10.3445	-0.569473	0.996005	0.426532	hypo	chr12	53457968	TENC1		3'UTR	OpenSea
cg25950899	0.897691	1.33615	7.57602	5.30441e-09	3.03314e-05	10.338	-0.696518	1.62942	0.932902	hypo	chr7	44103779	PGAM2		Body	N_Shore
cg01220564	0.70442	1.19147	7.57381	5.33971e-09	3.03314e-05	10.332	-0.73251	1.4999	0.767388	hypo	chr7	50633119	DDC		5'UTR;1stExon	OpenSea
cg02055816	1.18614	-0.162613	7.5694	5.41073e-09	3.04808e-05	10.32	-1.08658	0.294893	-0.791684	hypo	chr7	150943252	SMARCD3		Body	S_Shore
cg12295431	0.908968	-0.255412	7.56527	5.47807e-09	3.06071e-05	10.3087	-0.826531	0.0926004	-0.73393	hypo	chr3	23262758	UBE2E2		Body	OpenSea
cg03797660	0.857067	3.33367	7.55691	5.61695e-09	3.11279e-05	10.286	-0.883984	3.70587	2.82189	hypo	chr16	89035228	CBFA2T3	Unclassified	Body	S_Shore
cg27540865	1.14808	-1.46523	7.54705	5.78556e-09	3.15033e-05	10.2592	-1.17721	-0.969564	-2.14678	hypo	chr1	243053934				Island
cg21390363	0.701541	1.32699	7.54661	5.79306e-09	3.15033e-05	10.258	-0.716652	1.62874	0.912091	hypo	chr17	18171734				S_Shelf
cg01586432	0.707897	2.88631	7.54488	5.82332e-09	3.15033e-05	10.2532	-0.766703	3.20914	2.44243	hypo	chr19	10597016	KEAP1		3'UTR	OpenSea
cg22136020	1.23977	-2.90949	7.53682	5.96575e-09	3.20196e-05	10.2313	-1.1551	-2.42313	-3.57823	hypo	chr15	75986581	CSPG4		Body	OpenSea
cg16549027	0.97709	-0.937636	7.53298	6.03473e-09	3.21368e-05	10.2209	-0.895638	-0.560525	-1.45616	hypo	chr6	43149629	CUL9	Promoter_Associated	TSS1500	N_Shore
cg20386569	0.664118	-1.56396	7.52767	6.13166e-09	3.23999e-05	10.2064	-0.652538	-1.28921	-1.94175	hypo	chr17	27298238	SEZ6		Body	OpenSea
cg16980380	1.44417	0.319129	7.52489	6.18313e-09	3.24205e-05	10.1988	-1.3085	0.870076	-0.438423	hypo	chr17	78417883				Island
cg09197950	0.9009	0.357674	7.52001	6.27428e-09	3.26473e-05	10.1855	-0.868877	0.723517	-0.14536	hypo	chr3	196911035	DLG1		TSS200;Body	OpenSea
cg06839111	0.488939	1.35622	7.50109	6.64081e-09	3.42927e-05	10.1339	-0.44066	1.54176	1.1011	hypo	chr16	67978450	SLC12A4|LCAT		3'UTR;TSS1500	OpenSea
cg16661761	1.71532	-0.863102	7.48654	6.93744e-09	3.55552e-05	10.0942	-1.70798	-0.143952	-1.85193	hypo	chr8	23162383	LOXL2		Body	OpenSea
cg06269415	0.831785	-1.25921	7.47617	7.15697e-09	3.64066e-05	10.0659	-0.787809	-0.927502	-1.71531	hypo	chr5	112602827	MCC		Body	OpenSea
cg07042301	0.763142	-1.46614	7.46858	7.32208e-09	3.69705e-05	10.0452	-0.711181	-1.1667	-1.87788	hypo	chr14	104338807		Unclassified		OpenSea
cg09944697	0.809468	3.83476	7.4658	7.38367e-09	3.70074e-05	10.0376	-0.929096	4.22596	3.29686	hypo	chr14	105685660	BRF1		Body	Island
cg25447164	1.50007	0.832675	7.45928	7.52961e-09	3.74634e-05	10.0198	-1.36217	1.40622	0.04405	hypo	chr17	78417789				N_Shore
cg12126936	-0.566309	1.1696	-7.45268	7.68054e-09	3.79374e-05	10.0018	0.595145	0.919009	1.51415	hyper	chr8	108616109				OpenSea
cg13359765	0.507084	-0.601801	7.41748	8.53881e-09	4.18733e-05	9.90546	-0.50373	-0.389705	-0.893434	hypo	chr1	234350988	SLC35F3		Body	S_Shore
cg08947894	0.682433	0.2316	7.39925	9.02064e-09	4.37934e-05	9.85553	-0.640447	0.501261	-0.139185	hypo	chr1	155044345				S_Shore
cg03759892	0.544957	0.926439	7.39784	9.05885e-09	4.37934e-05	9.85169	-0.570842	1.16679	0.595951	hypo	chr14	64062896				S_Shore
cg19716930	0.581936	1.07576	7.38606	9.38618e-09	4.50563e-05	9.8194	-0.590226	1.32428	0.73405	hypo	chr17	79826898	ARHGDIA		Body	Island
cg01478234	1.4793	2.69912	7.36109	1.012e-08	4.81998e-05	9.75091	-1.44648	3.30817	1.86169	hypo	chr12	107975299	BTBD11		Body	Island
cg00753112	0.846881	0.524912	7.3579	1.02178e-08	4.81998e-05	9.74216	-0.787199	0.856364	0.069165	hypo	chr8	136593301	KHDRBS3		Body	OpenSea
cg01229752	0.679691	-0.972378	7.35676	1.02532e-08	4.81998e-05	9.73901	-0.719246	-0.669537	-1.38878	hypo	chr16	72822033	ZFHX3	Promoter_Associated	Body	S_Shore
cg01554474	1.14223	-2.69604	7.34208	1.07175e-08	5.00375e-05	9.69871	-1.19052	-2.19476	-3.38529	hypo	chr1	155107599	RAG1AP1	Promoter_Associated	TSS1500	N_Shore
cg11449128	1.11373	-2.11876	7.33066	1.10931e-08	5.14386e-05	9.66736	-1.08216	-1.66312	-2.74527	hypo	chr6	13874574		Unclassified		S_Shore
cg05044303	0.588935	2.244	7.29809	1.22399e-08	5.63728e-05	9.57779	-0.613391	2.50227	1.88887	hypo	chr12	52476017	OR7E47P	Unclassified	Body	S_Shore
cg04609952	1.42595	1.55563	7.29453	1.2372e-08	5.65992e-05	9.56801	-1.39632	2.14356	0.747236	hypo	chr2	16085893	MYCN		Body	S_Shelf
cg09998451	0.760154	2.45418	7.29176	1.24764e-08	5.6696e-05	9.56036	-0.909322	2.83705	1.92773	hypo	chr19	18313429	RAB3A		Body	Island
cg26572274	0.868068	-1.31229	7.28413	1.27674e-08	5.7337e-05	9.53936	-0.919234	-0.925241	-1.84447	hypo	chr15	85884817				OpenSea
cg04653330	0.502083	1.52668	7.28338	1.27961e-08	5.7337e-05	9.53731	-0.53551	1.75216	1.21665	hypo	chr5	175844062	CLTB	Promoter_Associated	TSS1500	S_Shore
cg09187936	0.598694	2.10211	7.28148	1.28698e-08	5.7337e-05	9.53208	-0.558863	2.33742	1.77856	hypo	chr12	122268950	SETD1B		3'UTR	S_Shelf
cg05389236	0.975987	-1.9634	7.27565	1.3099e-08	5.7979e-05	9.51601	-0.980667	-1.55049	-2.53116	hypo	chr6	36635087		Unclassified_Cell_type_specific		OpenSea
cg02451866	0.590402	1.15932	7.27185	1.32503e-08	5.8236e-05	9.50555	-0.575675	1.40171	0.826039	hypo	chr10	71251604	TSPAN15		Body	OpenSea
cg02203067	0.722147	-0.763905	7.26992	1.33279e-08	5.8236e-05	9.50023	-0.750375	-0.447958	-1.19833	hypo	chr16	87866800	SLC7A5		Body	OpenSea
cg25103185	1.06896	0.11622	7.26663	1.34611e-08	5.84433e-05	9.49117	-1.05945	0.562304	-0.497146	hypo	chr10	13657902	PRPF18		Body	OpenSea
cg26361535	1.74819	1.41381	7.26273	1.36206e-08	5.87617e-05	9.48044	-1.65862	2.11217	0.453556	hypo	chr8	144576604	ZC3H3		Body	OpenSea
cg07936137	0.9715	0.678837	7.25832	1.38038e-08	5.90436e-05	9.46826	-0.894251	1.05536	0.161113	hypo	chr11	63670131	MARK2	Gene_Associated	Body	OpenSea
cg20299697	0.898554	-0.625708	7.25699	1.38592e-08	5.90436e-05	9.46462	-0.934574	-0.232203	-1.16678	hypo	chr3	138069423	MRAS		5'UTR	S_Shore
cg09027699	-0.870747	-0.436363	-7.24732	1.42708e-08	6.01913e-05	9.43795	0.714463	-0.73719	-0.0227272	hyper	chr12	51876950	SLC4A8	Unclassified_Cell_type_specific	Body	OpenSea
cg02618151	0.462752	0.916796	7.24497	1.43726e-08	6.01913e-05	9.43147	-0.45523	1.10847	0.653241	hypo	chr14	105838415	PACS2		Body	S_Shelf
cg26809868	1.17963	-3.65493	7.24449	1.43935e-08	6.01913e-05	9.43015	-1.08735	-3.1971	-4.28445	hypo	chr16	2886233				OpenSea
cg09627709	0.835882	-0.588331	7.24134	1.45315e-08	6.03978e-05	9.42146	-0.817886	-0.243957	-1.06184	hypo	chr7	97755719	LMTK2		Body	OpenSea
cg27098268	0.525393	0.562998	7.23623	1.47579e-08	6.09673e-05	9.40736	-0.550456	0.794769	0.244312	hypo	chr14	24657313	IPO4		Body	N_Shore
cg19150413	0.83545	-0.864372	7.22129	1.54409e-08	6.32168e-05	9.36613	-0.930638	-0.472524	-1.40316	hypo	chr6	99850496	PNISR		Body	OpenSea
cg26450266	0.462216	0.125539	7.22028	1.54879e-08	6.32168e-05	9.36336	-0.450422	0.31519	-0.135232	hypo	chr17	18149687	FLII	Unclassified_Cell_type_specific	Body	N_Shore
cg05355172	0.610548	-0.629652	7.20854	1.60488e-08	6.4772e-05	9.33094	-0.633413	-0.362952	-0.996365	hypo	chr16	31213040	PYCARD|PYCARD-AS1	Promoter_Associated	Body;TSS200	N_Shore
cg01370759	1.11517	2.48734	7.20833	1.6059e-08	6.4772e-05	9.33036	-1.14833	2.97085	1.82252	hypo	chr7	2701419	TTYH3		3'UTR	Island
cg07928502	0.648721	0.0996182	7.20486	1.62286e-08	6.50709e-05	9.32079	-0.5867	0.34665	-0.24005	hypo	chr19	54683678	MBOAT7	Gene_Associated_Cell_type_specific	Body	N_Shore
cg02988947	1.17632	-1.32066	7.19573	1.6684e-08	6.65056e-05	9.29556	-1.07699	-0.867185	-1.94418	hypo	chr17	61778813	LIMD2		TSS1500	S_Shore
cg14177325	1.03458	-0.730888	7.18901	1.70274e-08	6.74799e-05	9.27698	-1.00517	-0.307659	-1.31283	hypo	chr17	1541763	SCARF1		Body	S_Shelf
cg07549526	-0.550735	0.313589	-7.18221	1.73817e-08	6.77033e-05	9.2582	0.454959	0.122027	0.576986	hyper	chr16	91663				OpenSea
cg06763561	0.80699	2.48287	7.18423	1.72757e-08	6.77033e-05	9.26378	-0.856058	2.84331	1.98725	hypo	chr9	94455583				OpenSea
cg23876292	0.799029	2.63657	7.18278	1.73519e-08	6.77033e-05	9.25977	-0.883563	3.0086	2.12503	hypo	chr18	57024517	LMAN1	Promoter_Associated_Cell_type_specific	Body	N_Shore
cg01271695	1.70375	-2.40921	7.17944	1.75286e-08	6.78874e-05	9.25053	-1.47141	-1.78966	-3.26108	hypo	chr2	1719323	PXDN		Body	OpenSea
cg24424217	0.753968	2.4151	7.16613	1.82502e-08	7.0283e-05	9.21374	-0.744068	2.72839	1.98432	hypo	chr10	135123421	ZNF511|TUBGCP2	Promoter_Associated	Body;TSS1500	Island
cg13644239	0.553246	-0.255407	7.16264	1.84446e-08	7.06326e-05	9.20408	-0.576298	-0.0127548	-0.589053	hypo	chr5	891886	TRIP13|BRD9		TSS1500;5'UTR;Body	N_Shore
cg24146125	0.813044	-1.09822	7.16028	1.85772e-08	7.07429e-05	9.19754	-0.787639	-0.766585	-1.55422	hypo	chr6	30690376	TUBB	Promoter_Associated	Body	S_Shore
cg08219938	0.528406	1.02885	7.15672	1.87788e-08	7.10254e-05	9.1877	-0.497228	1.23821	0.740984	hypo	chr17	1908237	RTN4RL1		Body	OpenSea
cg02142074	1.15735	-1.23333	7.15513	1.88696e-08	7.10254e-05	9.1833	-1.08703	-0.775638	-1.86266	hypo	chr20	36012596	SRC	Promoter_Associated	Body	Island
cg00815325	0.569078	0.132566	7.15349	1.8964e-08	7.10254e-05	9.17875	-0.607114	0.388193	-0.218921	hypo	chr19	5691899	LONP1		3'UTR	Island
cg13012899	0.682515	2.49216	7.14752	1.93105e-08	7.19279e-05	9.16223	-0.757555	2.81113	2.05358	hypo	chr14	105685616	BRF1		Body	Island
cg09797037	0.687339	0.0570124	7.14493	1.94628e-08	7.21012e-05	9.15507	-0.732331	0.365362	-0.366969	hypo	chr1	11132717	EXOSC10		Body	OpenSea
cg02556117	0.547252	1.29656	7.13965	1.97772e-08	7.28698e-05	9.14045	-0.520361	1.51566	0.995302	hypo	chr19	5078275	KDM4B		Body	S_Shore
cg12998759	0.655641	1.83718	7.13319	2.01693e-08	7.39152e-05	9.12254	-0.692604	2.1288	1.4362	hypo	chr1	67881572	SERBP1		Body	OpenSea
cg00312125	1.21686	0.177033	7.12804	2.04868e-08	7.46773e-05	9.10829	-1.1756	0.672021	-0.503575	hypo	chr4	84030111	PLAC8		5'UTR	N_Shore
cg24758794	0.804832	1.96672	7.1092	2.16934e-08	7.80795e-05	9.05607	-0.776298	2.29358	1.51728	hypo	chr9	139637376	LCN10		1stExon;5'UTR	S_Shelf
cg25703477	0.540005	1.36251	7.10838	2.17473e-08	7.80795e-05	9.05381	-0.49647	1.57155	1.07508	hypo	chr17	79095408	AATK	Unclassified_Cell_type_specific	Body	Island
cg26245822	0.635304	0.296476	7.10813	2.17638e-08	7.80795e-05	9.05312	-0.698967	0.590778	-0.108189	hypo	chr11	6496006	TRIM3|ARFIP2		TSS1500;3'UTR	S_Shore
cg14327738	-1.1128	0.585483	-7.10326	2.20886e-08	7.88297e-05	9.0396	1.08097	0.130337	1.21131	hyper	chr4	78775756		Promoter_Associated		OpenSea
cg12258847	0.471694	0.0531441	7.09842	2.24158e-08	7.91699e-05	9.02618	-0.456841	0.245498	-0.211343	hypo	chr17	62134117	ERN1		Body	OpenSea
cg20413392	1.58427	2.05425	7.09841	2.24162e-08	7.91699e-05	9.02616	-1.46685	2.67188	1.20503	hypo	chr9	131155013	MIR219-2		TSS200	Island
cg24082526	0.649043	2.14144	7.08812	2.31282e-08	8.08996e-05	8.99762	-0.633078	2.408	1.77492	hypo	chr19	49993125	RPL13AP5|SNORD33|SNORD35A|SNORD34|RPL13A|SNORD32A	Promoter_Associated	Body;TSS1500;TSS200	S_Shore
cg04250732	0.708822	0.338316	7.08791	2.31433e-08	8.08996e-05	8.99703	-0.75884	0.657827	-0.101012	hypo	chr16	57391655	CCL22		TSS1500	OpenSea
cg11007075	0.843359	-0.14756	7.07987	2.37161e-08	8.24789e-05	8.97471	-0.753648	0.169766	-0.583882	hypo	chr8	22722124	PEBP4	Unclassified	Body	N_Shore
cg09338374	0.772677	-0.787225	7.06953	2.44735e-08	8.46808e-05	8.94601	-0.757689	-0.468198	-1.22589	hypo	chr22	39888390				S_Shelf
cg20028470	0.862436	-0.123715	7.06696	2.46656e-08	8.49145e-05	8.93887	-0.67921	0.162268	-0.516942	hypo	chr2	27530829	UCN		5'UTR	Island
cg09201889	0.641737	1.75911	7.0639	2.48961e-08	8.52771e-05	8.93038	-0.58905	2.00713	1.41808	hypo	chr1	226558980	PARP1		Body	OpenSea
cg08788930	0.575895	0.689821	7.06196	2.50434e-08	8.5353e-05	8.925	-0.546949	0.920115	0.373166	hypo	chr8	142201685	DENND3		Body	OpenSea
cg20145687	-0.915985	2.53391	-7.0559	2.55095e-08	8.65089e-05	8.90816	0.707045	2.2362	2.94325	hyper	chr3	16461636	RFTN1		Body	OpenSea
cg00062245	1.041	-1.5328	7.04919	2.60354e-08	8.78555e-05	8.88953	-0.908881	-1.15011	-2.059	hypo	chr17	42462260	ITGA2B	Unclassified	Body	Island
cg05127221	0.653642	3.01443	7.04403	2.64478e-08	8.88074e-05	8.87518	-0.670489	3.29675	2.62626	hypo	chr16	29706381	QPRT		Body	Island
cg16580935	0.725841	1.63243	7.04092	2.66992e-08	8.9212e-05	8.86654	-0.752059	1.94909	1.19703	hypo	chr6	33246149	B3GALT4	Promoter_Associated	1stExon	S_Shore
cg06675821	0.718949	-1.21581	7.03652	2.7059e-08	8.99255e-05	8.85431	-0.707138	-0.918069	-1.62521	hypo	chr16	70622659	IL34		5'UTR	OpenSea
cg03371384	0.569606	0.11335	7.0351	2.71766e-08	8.99255e-05	8.85035	-0.553547	0.346422	-0.207125	hypo	chr11	69260271		Unclassified_Cell_type_specific		S_Shore
cg07404554	0.57865	0.921739	7.03294	2.73556e-08	9.00804e-05	8.84436	-0.628903	1.18654	0.557637	hypo	chr2	25570581				OpenSea
cg23197073	0.588283	-0.203311	7.0294	2.76516e-08	9.06176e-05	8.83453	-0.567544	0.0356551	-0.531889	hypo	chr2	240231055	HDAC4		Body	OpenSea
cg06443034	1.39924	0.0677817	7.02279	2.82138e-08	9.18182e-05	8.81614	-1.2654	0.60058	-0.664816	hypo	chr17	78417973				Island
cg24020215	1.86563	-2.49251	7.02194	2.82874e-08	9.18182e-05	8.81376	-1.63449	-1.80431	-3.4388	hypo	chr14	79748641	NRXN3		Body	S_Shelf
cg03428361	-1.21386	-3.88796	-7.00552	2.97377e-08	9.53862e-05	8.76809	1.12415	-4.36129	-3.23714	hyper	chr9	75625352				OpenSea
cg00684114	0.684002	-1.13584	7.00521	2.97659e-08	9.53862e-05	8.76723	-0.761068	-0.815393	-1.57646	hypo	chr3	12599679	MKRN2		Body	S_Shore
cg10937494	0.546526	-0.619562	7.00477	2.98065e-08	9.53862e-05	8.76598	-0.5215	-0.399983	-0.921482	hypo	chr17	80195101	SLC16A3	Promoter_Associated	Body	Island
cg08031790	-0.675043	2.47871	-6.99792	3.04345e-08	9.6208e-05	8.74693	0.467069	2.28205	2.74912	hyper	chr17	28032758	SSH2		Body	OpenSea
cg02359132	0.921135	-2.77843	6.99782	3.04435e-08	9.6208e-05	8.74666	-0.955225	-2.37623	-3.33146	hypo	chr6	111279585	GTF3C6	Promoter_Associated	TSS200	N_Shore
cg15959888	0.6672	0.608334	6.99736	3.04866e-08	9.6208e-05	8.74537	-0.680624	0.894913	0.214288	hypo	chr14	105715699	BRF1|BTBD6	Promoter_Associated	TSS1500;Body;1stExon;ExonBnd;5'UTR	Island
cg21326590	0.707228	1.41718	6.99335	3.08617e-08	9.6875e-05	8.7342	-0.723193	1.72168	0.998489	hypo	chr11	62388293	B3GAT3		Body	N_Shore
cg10040131	1.26812	1.57492	6.99207	3.09823e-08	9.6875e-05	8.73064	-1.17773	2.07081	0.893071	hypo	chr2	73178866	SFXN5		Body	OpenSea
cg25723920	0.516644	-1.85796	6.98954	3.12221e-08	9.71791e-05	8.72359	-0.511268	-1.64269	-2.15396	hypo	chr17	19389297				OpenSea
cg23165574	0.889745	1.70695	6.98434	3.17208e-08	9.82825e-05	8.70911	-0.750887	2.02311	1.27222	hypo	chr9	16510109	BNC2		Body	OpenSea
cg08055948	0.595739	0.706036	6.9732	3.28159e-08	0.000100467	8.6781	-0.60405	0.960373	0.356323	hypo	chr3	171763213	FNDC3B		5'UTR	OpenSea
cg03950476	0.948066	-2.2434	6.97222	3.29148e-08	0.000100467	8.67535	-0.949706	-1.84353	-2.79323	hypo	chr1	53019814	ZCCHC11		TSS1500	S_Shore
cg01819995	1.04746	2.35542	6.9719	3.29466e-08	0.000100467	8.67446	-1.11693	2.82571	1.70878	hypo	chr20	30537979	PDRG1		Body	N_Shore
cg05785989	0.969576	-0.275253	6.97122	3.30152e-08	0.000100467	8.67256	-0.816948	0.0687252	-0.748223	hypo	chr10	3306812				OpenSea
cg07098722	0.553837	-1.43441	6.96432	3.37175e-08	0.000101789	8.65333	-0.563502	-1.19715	-1.76065	hypo	chr6	162683881	PARK2		Body	OpenSea
cg01801191	0.583209	0.431711	6.96402	3.37484e-08	0.000101789	8.65249	-0.587908	0.679251	0.0913427	hypo	chr16	83992318	OSGIN1		Body	OpenSea
cg15239190	0.483307	0.512888	6.96005	3.41594e-08	0.000102575	8.64143	-0.452081	0.703238	0.251157	hypo	chr21	47170466				S_Shelf
cg06834916	1.03171	0.87247	6.9522	3.49868e-08	0.000104564	8.61955	-0.998066	1.29271	0.294643	hypo	chr5	95610				S_Shelf
cg03527802	0.516308	-0.0872188	6.95087	3.51289e-08	0.000104564	8.61585	-0.582402	0.158003	-0.424399	hypo	chr16	29819931	MAZ		Body	S_Shore
cg06872019	0.912446	-1.25847	6.94833	3.54023e-08	0.00010492	8.60876	-0.858519	-0.896993	-1.75551	hypo	chr13	31588778				OpenSea
cg04394390	0.756392	2.41673	6.9383	3.65028e-08	0.00010727	8.58078	-0.784354	2.74698	1.96263	hypo	chr16	66650803	CMTM4		3'UTR	OpenSea
cg13392258	1.99597	-1.21487	6.93823	3.65099e-08	0.00010727	8.5806	-1.90751	-0.411709	-2.31922	hypo	chr17	77806190		Unclassified_Cell_type_specific		Island
cg25141766	0.946162	2.71525	6.93344	3.70478e-08	0.000108383	8.56723	-1.00212	3.1372	2.13508	hypo	chr17	79826316	ARHGDIA		3'UTR	N_Shore
cg05355306	0.652678	-2.14285	6.93188	3.72247e-08	0.000108435	8.56288	-0.63087	-1.87722	-2.50809	hypo	chr11	47415173				N_Shore
cg01112878	1.31852	2.71759	6.92747	3.77292e-08	0.000108995	8.55057	-1.51564	3.35576	1.84012	hypo	chr6	107997468		Unclassified		OpenSea
cg01525094	0.723175	2.96483	6.92741	3.77367e-08	0.000108995	8.55039	-0.748383	3.27994	2.53156	hypo	chr19	11040526	YIPF2|C19orf52		TSS1500;3'UTR	S_Shore
cg13796737	0.442221	0.215291	6.9227	3.82826e-08	0.000109517	8.53725	-0.48112	0.417868	-0.0632516	hypo	chr22	31968954	SFI1		Body	OpenSea
cg07302580	1.00789	0.563405	6.92179	3.83885e-08	0.000109517	8.53473	-0.917302	0.949637	0.0323357	hypo	chr1	201236179				OpenSea
cg14013062	0.578698	0.484491	6.9217	3.83995e-08	0.000109517	8.53447	-0.597856	0.736219	0.138364	hypo	chr11	68706811	IGHMBP2		Body	OpenSea
cg12065442	0.462039	1.5775	6.90721	4.01371e-08	0.000113996	8.494	-0.416676	1.75295	1.33627	hypo	chr1	228596966	TRIM17		Body	S_Shelf
cg13049862	0.743902	-1.84757	6.90486	4.04259e-08	0.00011434	8.48744	-0.707938	-1.54949	-2.25743	hypo	chr17	1384170	MYO1C		Body	S_Shelf
cg04375036	0.618183	2.90415	6.89157	4.21005e-08	0.000118584	8.45032	-0.748278	3.21922	2.47094	hypo	chr12	111181819	PPP1CC		TSS1500	S_Shore
cg09449988	0.919498	-0.787587	6.88956	4.23607e-08	0.000118826	8.44469	-1.0461	-0.347124	-1.39322	hypo	chr7	151328116	PRKAG2		Body	OpenSea
cg02191659	1.04239	-4.36093	6.88757	4.2618e-08	0.000119058	8.43915	-0.837227	-4.00841	-4.84564	hypo	chr17	10154629		Unclassified_Cell_type_specific		OpenSea
cg04370442	1.38137	2.61034	6.88617	4.28016e-08	0.000119083	8.43522	-1.40111	3.20028	1.79917	hypo	chr16	58019866	TEPP	Unclassified_Cell_type_specific	Body	Island
cg07396746	1.36133	-2.32358	6.88312	4.32017e-08	0.000119707	8.42671	-1.34528	-1.75715	-3.10243	hypo	chr8	23162295	LOXL2		Body	OpenSea
cg20988476	-0.610983	-1.31867	-6.87434	4.43772e-08	0.000121973	8.40215	0.594932	-1.56917	-0.97424	hyper	chr7	29149276	CPVL		Body	OpenSea
cg26132737	1.68697	0.899171	6.8752	4.42608e-08	0.000121973	8.40455	-1.56543	1.5583	-0.00712917	hypo	chr2	198029141	ANKRD44		Body	Island
cg18446238	0.82609	-2.13209	6.87064	4.48811e-08	0.000122576	8.39182	-0.763637	-1.81056	-2.5742	hypo	chr15	40332663	SRP14|SRP14-AS1		TSS1500;Body	S_Shore
cg15146077	1.04156	0.781621	6.8701	4.49561e-08	0.000122576	8.39029	-1.0336	1.21682	0.183222	hypo	chr7	78638285	MAGI2-AS2|MAGI2		TSS200;Body	OpenSea
cg23519673	0.605276	-0.581584	6.86581	4.55491e-08	0.000123698	8.37831	-0.597197	-0.330133	-0.92733	hypo	chr12	42979733	PRICKLE1		5'UTR	N_Shelf
cg02821871	1.51607	2.82086	6.86	4.63658e-08	0.000125416	8.36205	-1.63039	3.50734	1.87695	hypo	chr19	49133598	SPHK2	Gene_Associated	3'UTR	Island
cg10940515	0.457637	2.04421	6.8499	4.782e-08	0.000128838	8.33379	-0.43371	2.22682	1.79311	hypo	chr15	81271609	MESDC2		Body	OpenSea
cg12906136	0.921885	-1.25804	6.84395	4.86978e-08	0.000130687	8.31715	-0.838263	-0.905082	-1.74335	hypo	chr20	57353901				OpenSea
cg01810926	0.501898	-0.704659	6.83992	4.93013e-08	0.000131787	8.30588	-0.453545	-0.513692	-0.967237	hypo	chr1	53663981	CPT2		Body	S_Shore
cg20859453	0.870412	-0.0955277	6.83085	5.06884e-08	0.000134966	8.28049	-0.855586	0.264719	-0.590867	hypo	chr9	16290346				OpenSea
cg22069296	0.701555	2.46378	6.82112	5.22205e-08	0.000138504	8.25324	-0.715574	2.76507	2.0495	hypo	chr2	85863149	USP39		Body	OpenSea
cg06858692	0.498275	1.31919	6.81964	5.24577e-08	0.000138594	8.24909	-0.557317	1.55385	0.996528	hypo	chr14	50090376				S_Shelf
cg16555544	0.985771	0.199351	6.81739	5.28202e-08	0.000139013	8.24279	-0.966663	0.606367	-0.360296	hypo	chr14	79765343	NRXN3		Body	OpenSea
cg15492379	-0.540083	5.16846	-6.79554	5.64741e-08	0.000145664	8.18156	0.343602	5.02378	5.36738	hyper	chr2	159591620				OpenSea
cg25093216	1.20362	-2.07422	6.79935	5.58198e-08	0.000145664	8.19223	-1.14287	-1.59302	-2.73589	hypo	chr5	112430577	MCC		Body	OpenSea
cg26340740	1.29069	-1.47096	6.79909	5.58638e-08	0.000145664	8.19151	-1.18133	-0.973559	-2.15489	hypo	chr11	58980377	MPEG1		1stExon;5'UTR	OpenSea
cg08846760	0.381758	1.32617	6.79576	5.64363e-08	0.000145664	8.18217	-0.325201	1.46309	1.13789	hypo	chr16	88922618	TRAPPC2L|GALNS		TSS1500;Body	N_Shore
cg20697417	0.614897	-0.816143	6.79531	5.6514e-08	0.000145664	8.18091	-0.662437	-0.537222	-1.19966	hypo	chr1	41786797				OpenSea
cg03789579	0.472236	1.50379	6.79464	5.66296e-08	0.000145664	8.17904	-0.523654	1.72427	1.20062	hypo	chr1	32670241	IQCC|CCDC28B		TSS1500;Body	N_Shore
cg11612905	0.656579	-1.5298	6.78539	5.82571e-08	0.000149287	8.1531	-0.610852	-1.27259	-1.88345	hypo	chr2	234359654	DGKD	Gene_Associated_Cell_type_specific	Body	OpenSea
cg08981669	-0.718844	1.79247	-6.77723	5.97323e-08	0.000152494	8.13021	0.746286	1.47824	2.22453	hyper	chr7	51456733				Island
cg05573855	0.719226	0.960487	6.76781	6.14809e-08	0.000156373	8.10379	-0.706099	1.25779	0.551693	hypo	chr20	45987046	ZMYND8		TSS1500	OpenSea
cg17107239	-0.947552	0.0547327	-6.76428	6.21491e-08	0.000156901	8.09389	0.819678	-0.290395	0.529283	hyper	chr4	159526798	RXFP1		Body;5'UTR	OpenSea
cg00700128	0.539613	1.74906	6.76466	6.20775e-08	0.000156901	8.09495	-0.554745	1.98264	1.4279	hypo	chr9	131850913	DOLPP1		Body	OpenSea
cg05261349	0.439908	-1.20409	6.76229	6.25284e-08	0.000157276	8.08832	-0.445979	-1.01631	-1.46228	hypo	chr16	70473841	ST3GAL2	Promoter_Associated	TSS1500	S_Shore
cg17853961	0.610776	1.28062	6.75907	6.31486e-08	0.000157755	8.07928	-0.596959	1.53198	0.935017	hypo	chr22	38388771	POLR2F		Body	OpenSea
cg20951444	0.676947	0.507823	6.75787	6.33827e-08	0.000157755	8.07589	-0.681415	0.794735	0.11332	hypo	chr1	33337112	FNDC5		TSS1500	OpenSea
cg17755386	0.83013	-2.27926	6.75771	6.34132e-08	0.000157755	8.07545	-0.866799	-1.91429	-2.78109	hypo	chr1	45242191	SNORD46|RPS8|SNORD38A	Promoter_Associated	Body;TSS1500	S_Shore
cg20171011	0.589545	3.38972	6.75569	6.38069e-08	0.000158157	8.06978	-0.704114	3.68619	2.98208	hypo	chr11	865575	TSPAN4	Unclassified_Cell_type_specific	Body	OpenSea
cg15789106	0.356515	-0.654953	6.75165	6.46025e-08	0.000158619	8.05844	-0.356267	-0.504946	-0.861213	hypo	chr11	563990	RASSF7		3'UTR	N_Shelf
cg03773647	1.14892	0.848095	6.75159	6.46138e-08	0.000158619	8.05827	-1.0742	1.30039	0.22619	hypo	chr11	57417949	YPEL4		TSS1500	S_Shelf
cg08393089	0.452131	1.21106	6.75039	6.48514e-08	0.000158619	8.05491	-0.43894	1.39587	0.956934	hypo	chr19	16359436				OpenSea
cg02635449	0.697129	0.507633	6.75003	6.49239e-08	0.000158619	8.05389	-0.640293	0.77723	0.136937	hypo	chr17	109926	RPH3AL		Body	N_Shelf
cg03716916	0.611486	0.827785	6.74055	6.68381e-08	0.000162338	8.02728	-0.67163	1.11058	0.438947	hypo	chr11	11809089				OpenSea
cg05175318	1.13504	-0.873134	6.74014	6.69223e-08	0.000162338	8.02612	-0.967141	-0.465917	-1.43306	hypo	chr14	79747774	NRXN3		Body	S_Shore
cg02072975	0.565047	0.262051	6.73759	6.7446e-08	0.000163028	8.01898	-0.653409	0.53717	-0.116239	hypo	chr1	45249541	BEST4		3'UTR	N_Shore
cg14061067	1.20031	0.733636	6.73233	6.85442e-08	0.000164559	8.00419	-1.10681	1.19966	0.0928497	hypo	chr9	16413736	BNC2		3'UTR	OpenSea
cg06678252	0.517841	0.57717	6.73224	6.85624e-08	0.000164559	8.00395	-0.55074	0.80906	0.258321	hypo	chr20	17816030				OpenSea
cg00695112	0.536072	0.348815	6.72983	6.90709e-08	0.000165198	7.99718	-0.609338	0.605379	-0.00395912	hypo	chr9	71862747	TJP2		Body	N_Shore
cg09888648	1.28521	-0.332479	6.7233	7.04678e-08	0.00016741	7.97884	-1.22303	0.182482	-1.04055	hypo	chr8	143456215	TSNARE1		5'UTR	OpenSea
cg20362308	0.411936	0.22223	6.72321	7.04868e-08	0.00016741	7.97859	-0.403191	0.391994	-0.0111969	hypo	chr17	15412141	FAM18B2		Body	OpenSea
cg13455652	0.555651	2.06945	6.71938	7.13198e-08	0.0001688	7.96783	-0.544551	2.29874	1.75419	hypo	chr15	68565287				OpenSea
cg10033246	0.414195	1.15338	6.71603	7.2056e-08	0.000169548	7.95842	-0.306527	1.28245	0.975919	hypo	chr10	43808590				OpenSea
cg07761095	0.725234	0.176249	6.71472	7.23462e-08	0.000169548	7.95474	-0.668923	0.457901	-0.211022	hypo	chr5	83689989				OpenSea
cg01883408	1.00177	0.633121	6.71442	7.24132e-08	0.000169548	7.95389	-0.823049	0.979667	0.156619	hypo	chr5	132083691	CCNI2	Promoter_Associated	Body	Island
cg14623267	0.493462	-1.08057	6.71344	7.26307e-08	0.000169548	7.95114	-0.49959	-0.870217	-1.36981	hypo	chr11	76905064	MYO7A		Body	OpenSea
cg05304393	0.85298	1.3245	6.71024	7.33489e-08	0.00017064	7.94213	-1.03613	1.76076	0.724633	hypo	chr16	1545405	TELO2		Body	S_Shore
cg26457954	-0.720244	2.55627	-6.70794	7.38684e-08	0.000171085	7.93566	0.570826	2.31593	2.88675	hyper	chr12	95173500				OpenSea
cg10692728	-0.732979	-1.7211	-6.70497	7.4544e-08	0.000171085	7.92732	0.69079	-2.01196	-1.32117	hyper	chr4	140872429	MAML3		Body	OpenSea
cg15629912	0.869839	-3.13854	6.70603	7.4302e-08	0.000171085	7.9303	-0.714053	-2.83789	-3.55194	hypo	chr1	64170366				OpenSea
cg06269419	0.993219	1.07563	6.705	7.45381e-08	0.000171085	7.92739	-0.962849	1.48104	0.518194	hypo	chr17	77807201	CBX4		3'UTR	Island
cg02582500	0.520869	0.187674	6.70259	7.509e-08	0.00017176	7.92063	-0.492549	0.395063	-0.0974862	hypo	chr16	14416517				OpenSea
cg24155305	0.809586	0.624857	6.69789	7.61805e-08	0.000173671	7.90742	-0.729187	0.931883	0.202696	hypo	chr14	34644885				OpenSea
cg06032910	-1.63334	2.48841	-6.69472	7.69253e-08	0.000174785	7.89851	1.59114	1.81846	3.4096	hyper	chrX	3437065				OpenSea
cg17775079	1.32543	1.91848	6.69312	7.73047e-08	0.000175063	7.894	-1.30954	2.46987	1.16032	hypo	chr10	65224441	JMJD1C|LOC84989		Body;TSS1500	N_Shore
cg05342278	-0.70646	2.72857	-6.69	7.80471e-08	0.000175651	7.88524	0.567853	2.48948	3.05733	hyper	chrX	5327810				OpenSea
cg05941925	0.999905	-2.06901	6.68987	7.80798e-08	0.000175651	7.88486	-0.968236	-1.66134	-2.62957	hypo	chr7	97755783	LMTK2		Body	OpenSea
cg00433654	0.654511	-3.23612	6.6872	7.87227e-08	0.000176515	7.87734	-0.58069	-2.99162	-3.57231	hypo	chr2	74684330	WBP1|INO80B		TSS1500;Body	N_Shore
cg02878869	1.03635	2.38396	6.68457	7.93589e-08	0.000177219	7.86997	-1.16166	2.87307	1.71142	hypo	chr22	23605797	FBXW4P1|BCR		Body	S_Shore
cg04125136	0.402445	0.441428	6.68376	7.95565e-08	0.000177219	7.86769	-0.380625	0.601691	0.221066	hypo	chr11	119251276	USP2|USP2-AS1		5'UTR;TSS1500;Body	N_Shore
cg19022557	0.567939	2.22192	6.6796	8.05807e-08	0.000178915	7.85597	-0.566216	2.46032	1.89411	hypo	chr1	108669316		Unclassified		OpenSea
cg16346020	0.61253	-0.767669	6.67656	8.13346e-08	0.000180003	7.84743	-0.656405	-0.491288	-1.14769	hypo	chr21	47517355	COL6A2	Unclassified_Cell_type_specific	TSS1500	N_Shore
cg27320439	0.520597	2.85593	6.67533	8.16437e-08	0.000180102	7.84396	-0.586451	3.10286	2.51641	hypo	chr17	60745135	MRC2	Unclassified_Cell_type_specific	Body	S_Shore
cg01082229	0.622637	-1.40387	6.67348	8.21067e-08	0.000180399	7.83877	-0.629869	-1.13866	-1.76853	hypo	chr20	61825707		Unclassified_Cell_type_specific		S_Shelf
cg16284674	1.01767	2.57481	6.67269	8.23075e-08	0.000180399	7.83653	-1.1462	3.05742	1.91123	hypo	chr10	135123337	ZNF511|TUBGCP2	Promoter_Associated	Body;TSS1500	Island
cg05254554	0.665086	2.6484	6.67115	8.26974e-08	0.000180673	7.8322	-0.656067	2.92464	2.26857	hypo	chr17	45006927	GOSR2		Body	OpenSea
cg15614119	0.61819	0.716399	6.66723	8.36997e-08	0.000182278	7.82116	-0.661141	0.994774	0.333633	hypo	chr2	11925153	LPIN1	Unclassified	Body	Island
cg00330253	1.30007	2.09248	6.65473	8.6975e-08	0.000188808	7.78598	-1.17131	2.58567	1.41435	hypo	chr13	95833155	ABCC4		Body	OpenSea
cg08361380	0.605613	2.45268	6.65162	8.78087e-08	0.000189895	7.77724	-0.765277	2.7749	2.00962	hypo	chr19	4720405	DPP9		5'UTR	N_Shelf
cg11082684	0.567831	-1.61361	6.65079	8.8033e-08	0.000189895	7.7749	-0.591975	-1.36435	-1.95633	hypo	chr7	98591756	TRRAP	Gene_Associated_Cell_type_specific	Body	OpenSea
cg23665216	0.467249	1.29598	6.6478	8.88442e-08	0.00019104	7.76649	-0.451791	1.48621	1.03442	hypo	chr14	105916422	MTA1		Body	S_Shore
cg03026003	0.355982	0.53115	6.64299	9.01675e-08	0.000192842	7.75293	-0.368354	0.686246	0.317892	hypo	chr8	67372499	ADHFE1	Unclassified	Body	OpenSea
cg15075241	0.830354	2.49027	6.64052	9.0854e-08	0.000192842	7.74598	-0.977847	2.90199	1.92414	hypo	chr2	10587052	SNORA80B|ODC1		TSS200;5'UTR	N_Shore
cg04486013	0.442227	0.323569	6.64017	9.09508e-08	0.000192842	7.74501	-0.463623	0.518778	0.0551554	hypo	chr1	46035287	AKR1A1	Gene_Associated	Body	OpenSea
cg05697274	1.70481	2.09549	6.63779	9.16192e-08	0.000192842	7.73829	-1.71368	2.81704	1.10336	hypo	chr1	230415377	GALNT2		3'UTR	Island
cg00317577	0.714652	-0.869691	6.63763	9.1664e-08	0.000192842	7.73785	-0.711802	-0.569985	-1.28179	hypo	chr15	83239908	CPEB1		Body	OpenSea
cg02400530	0.426135	-0.821906	6.63729	9.17592e-08	0.000192842	7.73689	-0.43087	-0.640487	-1.07136	hypo	chr1	1710880	NADK	Promoter_Associated	TSS1500;5'UTR	S_Shore
cg07448457	0.408516	-0.574425	6.63542	9.22897e-08	0.000192842	7.73161	-0.396864	-0.407324	-0.804188	hypo	chr16	70613725	IL34		TSS200	OpenSea
cg07158530	0.413374	-0.12839	6.63475	9.24786e-08	0.000192842	7.72973	-0.430089	0.0527001	-0.377389	hypo	chr3	50476083	CACNA2D2		Body	OpenSea
cg13934472	0.408089	-0.599789	6.6342	9.26361e-08	0.000192842	7.72817	-0.448156	-0.411092	-0.859248	hypo	chr22	23624485	BCR	NonGene_Associated	Body	OpenSea
cg04113632	0.502493	0.932445	6.63419	9.26381e-08	0.000192842	7.72815	-0.507187	1.146	0.63881	hypo	chr11	67892272				N_Shelf
cg25877009	0.696782	-0.927649	6.63364	9.2794e-08	0.000192842	7.72661	-0.720365	-0.624338	-1.3447	hypo	chr8	142288517				OpenSea
cg02823823	0.999146	-1.87246	6.63006	9.38217e-08	0.000194385	7.71652	-1.00363	-1.44988	-2.45351	hypo	chr8	73019786				OpenSea
cg10958877	-0.681862	1.11412	-6.62544	9.51618e-08	0.00019538	7.70351	0.573211	0.872764	1.44597	hyper	chr2	198193440		Unclassified_Cell_type_specific		OpenSea
cg06783429	1.45408	0.584311	6.62689	9.47386e-08	0.00019538	7.7076	-1.48252	1.20853	-0.273992	hypo	chr7	127673038	SND1		Body	S_Shore
cg02893838	1.44741	-2.42494	6.62578	9.50649e-08	0.00019538	7.70445	-1.39119	-1.83917	-3.23036	hypo	chr11	44372797				OpenSea
cg05317063	0.854456	-1.63231	6.62242	9.60518e-08	0.000195928	7.69498	-0.800825	-1.29512	-2.09595	hypo	chr1	227976962				S_Shore
cg25074809	1.44705	1.11083	6.62193	9.61956e-08	0.000195928	7.69361	-1.38498	1.69397	0.308999	hypo	chr2	16086016	MYCN		Body	S_Shelf
cg05106191	0.996111	2.8882	6.62161	9.62909e-08	0.000195928	7.6927	-0.999899	3.30921	2.30931	hypo	chr2	114036685	PAX8|LOC440839		TSS200;Body	S_Shore
cg18328494	0.431577	-0.236218	6.61918	9.70129e-08	0.000196809	7.68585	-0.466446	-0.0398193	-0.506266	hypo	chr4	15725705	BST1		Body	OpenSea
cg24718903	0.453766	0.303912	6.61699	9.76681e-08	0.00019755	7.67968	-0.473097	0.503111	0.0300145	hypo	chr19	50138797	RRAS		3'UTR	OpenSea
cg09857324	0.878205	1.44922	6.61243	9.90445e-08	0.000199742	7.66684	-1.00576	1.8727	0.866942	hypo	chr16	1545151	TELO2		Body	S_Shore
cg14608454	0.52085	0.400235	6.60844	1.00268e-07	0.000201612	7.65559	-0.568735	0.639702	0.0709673	hypo	chr9	140106083	NDOR1		Body	N_Shore
cg04452203	1.19048	-2.14072	6.60523	1.01261e-07	0.000202938	7.64655	-1.12914	-1.6653	-2.79443	hypo	chr4	114332844				OpenSea
cg21671209	0.504663	0.614576	6.60439	1.01522e-07	0.000202938	7.64418	-0.5439	0.843586	0.299686	hypo	chr13	113638872	MCF2L		Body	S_Shelf
cg11128212	-1.61448	3.7499	-6.59818	1.0348e-07	0.00020581	7.62667	1.22752	3.23305	4.46057	hyper	chr12	46068618				OpenSea
cg01151995	0.695027	1.19637	6.59792	1.03563e-07	0.00020581	7.62593	-0.65826	1.47353	0.815269	hypo	chr16	67190241	TRADD	Unclassified	Body	S_Shore
cg09648467	1.41671	3.68606	6.59666	1.03965e-07	0.000206007	7.62238	-1.36695	4.26162	2.89467	hypo	chr5	156955280	ADAM19		Body	OpenSea
cg12474798	0.901406	-0.112212	6.59552	1.04331e-07	0.000206134	7.61916	-0.868846	0.253618	-0.615228	hypo	chr10	64565772	ADO		3'UTR;1stExon	Island
cg22364675	-0.821482	-3.49497	-6.58625	1.07347e-07	0.000207287	7.59303	0.898338	-3.87322	-2.97488	hyper	chrX	3632422	PRKX		TSS1500	S_Shore
cg22817638	2.00227	1.39848	6.59099	1.05794e-07	0.000207287	7.60639	-1.62867	2.08423	0.455562	hypo	chr22	38485720	BAIAP2L2		Body	Island
cg26024214	0.565926	2.36649	6.58906	1.06423e-07	0.000207287	7.60095	-0.631844	2.63253	2.00069	hypo	chr15	58215163				OpenSea
cg23465427	0.401748	0.490096	6.58872	1.06536e-07	0.000207287	7.59998	-0.43383	0.672761	0.238931	hypo	chr17	7111429	DLG4		Body	S_Shelf
cg09533740	0.43357	0.371539	6.58852	1.06601e-07	0.000207287	7.59942	-0.42868	0.552035	0.123355	hypo	chr1	6351416	ACOT7		Body	OpenSea
cg21757178	1.074	-2.59251	6.58656	1.07247e-07	0.000207287	7.59388	-1.037	-2.15588	-3.19288	hypo	chr6	24745355				OpenSea
cg21519787	2.03211	2.81278	6.58638	1.07305e-07	0.000207287	7.59338	-1.93087	3.62578	1.69491	hypo	chr19	49133421	SPHK2	Gene_Associated	3'UTR	Island
cg25741116	1.20828	0.672179	6.58552	1.07589e-07	0.000207287	7.59096	-1.10831	1.13884	0.0305263	hypo	chr17	78418034				Island
cg00483891	0.866383	1.12679	6.58533	1.07653e-07	0.000207287	7.59041	-0.872616	1.49421	0.621595	hypo	chr2	131098007	CCDC115	Gene_Associated_Cell_type_specific	Body	N_Shore
cg26677254	0.746777	-4.12664	6.58441	1.07955e-07	0.000207287	7.58784	-0.662518	-3.84768	-4.5102	hypo	chr1	228872289	RHOU		Body	Island
cg04348222	0.624487	-0.262294	6.58174	1.08847e-07	0.000208411	7.5803	-0.561015	-0.0260767	-0.587092	hypo	chr1	32802307	MARCKSL1		TSS1500	S_Shore
cg00116430	1.03927	0.203292	6.57683	1.10503e-07	0.000210591	7.56645	-0.962084	0.60838	-0.353704	hypo	chr1	94188268				OpenSea
cg24478478	0.548694	0.770774	6.57654	1.10603e-07	0.000210591	7.56561	-0.484743	0.974877	0.490133	hypo	chr16	67202963	HSF4|NOL3		Body;TSS1500	N_Shore
cg15045262	1.15308	-1.92953	6.56599	1.14252e-07	0.000216932	7.53584	-1.07618	-1.4764	-2.55258	hypo	chr11	66688584	PC		5'UTR	OpenSea
cg06414580	0.714389	-1.74986	6.56476	1.14682e-07	0.000217145	7.53239	-0.644655	-1.47843	-2.12308	hypo	chr8	27459685	CLU	Unclassified_Cell_type_specific	Body	OpenSea
cg04569152	0.756754	-0.511912	6.56328	1.15207e-07	0.000217259	7.52821	-0.755283	-0.193898	-0.949181	hypo	chr14	21555603	FLJ10357	Gene_Associated_Cell_type_specific	Body	N_Shelf
cg04282607	0.599535	-0.739272	6.56279	1.1538e-07	0.000217259	7.52683	-0.560954	-0.503081	-1.06404	hypo	chr22	22007286	MIR301B|MIR130B		Body;TSS1500	S_Shore
cg03694302	0.638116	1.4493	6.55518	1.18113e-07	0.000221792	7.50535	-0.680418	1.7358	1.05538	hypo	chr12	56191228	SARNP		Body	OpenSea
cg17064907	0.691537	-4.07007	6.54989	1.20052e-07	0.000224439	7.49041	-0.594855	-3.8196	-4.41446	hypo	chr3	194407750	FAM43A		1stExon	Island
cg20075442	0.474389	-0.0460017	6.54954	1.20181e-07	0.000224439	7.48943	-0.544707	0.183349	-0.361358	hypo	chr21	43706240	ABCG1	Unclassified_Cell_type_specific	Body	OpenSea
cg19857714	0.37465	0.486671	6.54769	1.20868e-07	0.000225104	7.4842	-0.421608	0.66419	0.242582	hypo	chr11	986709	AP2A2		Body	OpenSea
cg18333255	1.08587	1.19605	6.54061	1.23532e-07	0.000229441	7.46419	-1.09404	1.6567	0.562658	hypo	chr2	203686636	ICA1L		Body	OpenSea
cg24020235	1.48095	-2.41408	6.5377	1.24643e-07	0.000230874	7.45598	-1.42344	-1.81474	-3.23818	hypo	chr8	37575051	LOC101929622		TSS200	OpenSea
cg16195942	0.502835	2.68809	6.53548	1.25496e-07	0.000231588	7.44972	-0.539929	2.91543	2.3755	hypo	chr2	183513961				OpenSea
cg15292507	1.31082	-2.16205	6.53494	1.25708e-07	0.000231588	7.44818	-1.21953	-1.64856	-2.86809	hypo	chr6	4362795				OpenSea
cg09511513	-1.15375	1.61779	-6.52645	1.29033e-07	0.000234243	7.42422	0.910319	1.2345	2.14482	hyper	chr8	20060014	ATP6V1B2		Body	OpenSea
cg06302402	-1.47503	1.74858	-6.52547	1.29426e-07	0.000234243	7.42143	1.48935	1.12149	2.61084	hyper	chrX	3224570				N_Shelf
cg03159676	1.11477	0.508214	6.52868	1.28151e-07	0.000234243	7.43051	-0.988972	0.924623	-0.0643486	hypo	chr16	85600536				OpenSea
cg00518190	0.622947	2.40163	6.52765	1.28558e-07	0.000234243	7.4276	-0.729796	2.70891	1.97911	hypo	chr1	6294768	ICMT		Body	N_Shore
cg00361219	0.696272	0.99159	6.52729	1.28701e-07	0.000234243	7.42659	-0.646719	1.26389	0.617173	hypo	chr14	105715841	BTBD6|BRF1	Promoter_Associated	Body;TSS200	Island
cg24690588	0.83967	2.57187	6.52639	1.2906e-07	0.000234243	7.42403	-0.755034	2.88978	2.13474	hypo	chr1	57285399	C1orf168		TSS200	OpenSea
cg03201658	0.532797	1.30342	6.52514	1.29555e-07	0.000234243	7.42052	-0.64638	1.57558	0.9292	hypo	chrX	19553482	SH3KBP1		3'UTR	OpenSea
cg10803745	1.30647	-2.54355	6.52137	1.3107e-07	0.000236356	7.40985	-1.26512	-2.01087	-3.27599	hypo	chr4	114684218	CAMK2D		TSS1500	S_Shore
cg00639656	0.363078	0.693155	6.52024	1.31524e-07	0.000236549	7.40667	-0.361728	0.845462	0.483734	hypo	chr17	27050360	SNORD42A|RPL23A|SNORD4B		TSS200;Body;TSS1500	N_Shelf
cg00846842	0.425391	-0.838707	6.51728	1.32728e-07	0.000238086	7.39831	-0.422408	-0.660851	-1.08326	hypo	chr1	24966566				N_Shelf
cg16039724	0.644643	2.33152	6.51431	1.33949e-07	0.000239646	7.38991	-0.625046	2.59469	1.96965	hypo	chr4	84029023	PLAC8		Body	N_Shore
cg03561600	1.03046	-2.36347	6.51228	1.34791e-07	0.000240521	7.38416	-1.09384	-1.9029	-2.99675	hypo	chr16	79028206	WWOX		Body	OpenSea
cg09400566	0.641047	0.907964	6.51126	1.35214e-07	0.000240636	7.38128	-0.692967	1.19974	0.506773	hypo	chr19	1271371	C19orf23|CIRBP		TSS1500;Body	S_Shore
cg07856599	1.0126	2.04626	6.50958	1.35913e-07	0.000240636	7.37655	-0.979899	2.45885	1.47895	hypo	chr1	227151843	ADCK3		Body	OpenSea
cg13747876	0.54923	0.805231	6.50919	1.36077e-07	0.000240636	7.37544	-0.544152	1.03435	0.490196	hypo	chr17	80195402	SLC16A3	Promoter_Associated	Body	Island
cg02458589	0.562051	0.358725	6.50874	1.36268e-07	0.000240636	7.37416	-0.616329	0.618231	0.00190276	hypo	chr1	155646548	YY1AP1		ExonBnd;Body;5'UTR	OpenSea
cg18902927	0.757572	1.54604	6.50448	1.38067e-07	0.000242581	7.36212	-0.696143	1.83916	1.14301	hypo	chr13	24915959				S_Shore
cg17462329	0.562916	1.53639	6.50399	1.38274e-07	0.000242581	7.36074	-0.537625	1.76276	1.22513	hypo	chr17	79803671	P4HB		Body	N_Shore
cg18146737	1.75375	3.35109	6.50361	1.38436e-07	0.000242581	7.35966	-1.76409	4.09387	2.32978	hypo	chr1	92946700	GFI1		Body	Island
cg00422488	0.805064	-4.21172	6.50258	1.38879e-07	0.000242731	7.35674	-0.686087	-3.92284	-4.60893	hypo	chr9	100747767	ANP32B		Body	Island
cg23807664	0.49645	1.39744	6.50055	1.39747e-07	0.000243624	7.35102	-0.543241	1.62617	1.08293	hypo	chr2	47217330	TTC7A		Body;5'UTR	OpenSea
cg25763342	0.690535	1.21536	6.49915	1.40351e-07	0.000244054	7.34706	-0.695177	1.50807	0.812892	hypo	chr16	90086691	GAS8|DBNDD1		5'UTR;TSS1500;TSS200	S_Shore
cg17467487	0.652471	1.12346	6.49807	1.40818e-07	0.000244242	7.34401	-0.710256	1.42252	0.71226	hypo	chr9	94714498				S_Shore
cg03044533	-1.35878	-0.617875	-6.49115	1.43854e-07	0.000248875	7.32443	1.24011	-1.14003	0.100086	hyper	chr11	96065844	MAML2		Body	OpenSea
cg23960707	0.70095	-2.15136	6.48885	1.44876e-07	0.000250009	7.31793	-0.749957	-1.83558	-2.58554	hypo	chr17	56083289	SFRS1		Body	N_Shore
cg18062721	0.964496	-0.536672	6.48406	1.47032e-07	0.000253088	7.30437	-0.921111	-0.148836	-1.06995	hypo	chr3	11643427	VGLL4		Body	OpenSea
cg11207533	1.89247	1.44394	6.48317	1.47436e-07	0.000253145	7.30185	-1.76191	2.18579	0.423889	hypo	chr17	46679361	HOXB-AS3|HOXB6	Unclassified	Body;5'UTR	S_Shelf
cg13882090	0.444267	-0.195173	6.4816	1.48149e-07	0.000253461	7.29742	-0.426887	-0.0154315	-0.442319	hypo	chr6	33246094	B3GALT4	Promoter_Associated	1stExon	S_Shore
cg19623054	1.26946	1.33016	6.48113	1.48364e-07	0.000253461	7.29609	-1.23431	1.84987	0.615558	hypo	chr2	16085728	MYCN		Body	S_Shelf
cg00997998	0.479697	2.32598	6.4783	1.49661e-07	0.000255038	7.2881	-0.408473	2.49797	2.0895	hypo	chr14	65150074				OpenSea
cg06218770	0.494208	1.26014	6.47357	1.51861e-07	0.000258141	7.27471	-0.492069	1.46733	0.975257	hypo	chr1	21972270	RAP1GAP		Body;5'UTR	OpenSea
cg22040466	0.537598	0.919359	6.47097	1.53082e-07	0.00025957	7.26735	-0.526429	1.14101	0.614585	hypo	chr8	119640801	SAMD12-AS1		Body	OpenSea
cg24304848	0.590926	0.738352	6.46944	1.53804e-07	0.000260147	7.26303	-0.598724	0.990447	0.391723	hypo	chr11	44764716				OpenSea
cg10241823	0.582722	-0.646198	6.46829	1.54352e-07	0.000260427	7.25977	-0.567983	-0.407047	-0.97503	hypo	chr17	841205	NXN		Body	OpenSea
cg13096857	0.566985	0.306985	6.46736	1.54795e-07	0.00026053	7.25714	-0.564113	0.544506	-0.0196073	hypo	chr10	70391643	TET1		Body	OpenSea
cg17894416	-0.606657	-4.31853	-6.46388	1.56464e-07	0.00026269	7.24729	0.665598	-4.59878	-3.93318	hyper	chr14	61809318	PRKCH	Unclassified_Cell_type_specific	Body	OpenSea
cg12818201	0.781075	2.67218	6.46286	1.56956e-07	0.000262869	7.24441	-0.838435	3.02521	2.18677	hypo	chrX	91089952	PCDH11X		TSS1500	OpenSea
cg15370819	0.613674	-0.36078	6.4608	1.57956e-07	0.000263894	7.23858	-0.617867	-0.100626	-0.718492	hypo	chr19	54379397	MYADM		3'UTR	S_Shore
cg24245367	0.935456	-2.9524	6.45985	1.58418e-07	0.00026402	7.2359	-0.899921	-2.57349	-3.47341	hypo	chr8	54816065	RGS20		Body	OpenSea
cg10053171	0.667285	1.46531	6.45671	1.59963e-07	0.000265945	7.22699	-0.717024	1.76722	1.0502	hypo	chr20	48924790	LINC01270		Body	OpenSea
cg07529834	0.527247	0.0267287	6.45439	1.61111e-07	0.000266335	7.22042	-0.511212	0.241976	-0.269236	hypo	chr10	99092337	FRAT2		3'UTR;1stExon	N_Shore
cg04759982	0.598385	-1.25016	6.45358	1.6151e-07	0.000266335	7.21815	-0.5786	-1.00654	-1.58514	hypo	chr9	117265427	DFNB31		Body;5'UTR;1stExon	N_Shore
cg01639655	0.572153	1.97388	6.45328	1.61659e-07	0.000266335	7.21731	-0.613269	2.2321	1.61883	hypo	chr12	56423574	IKZF4	Unclassified	Body	OpenSea
cg20838101	0.562409	3.14832	6.45308	1.61761e-07	0.000266335	7.21672	-0.53723	3.37453	2.8373	hypo	chr9	37820310	DCAF10		Body	OpenSea
cg11656478	0.974756	-0.502115	6.44504	1.65818e-07	0.000272357	7.19398	-0.985724	-0.0870732	-1.0728	hypo	chr2	38297759	CYP1B1		3'UTR	N_Shelf
cg10799510	1.13348	-2.57653	6.44212	1.67322e-07	0.000274166	7.18569	-1.04994	-2.13445	-3.18439	hypo	chr1	201236058				OpenSea
cg27655607	0.59275	1.36851	6.43969	1.6858e-07	0.000275322	7.17881	-0.607852	1.62445	1.0166	hypo	chr11	111747584	FDXACB1		Body	N_Shore
cg08042918	0.715558	0.441179	6.4392	1.68835e-07	0.000275322	7.17742	-0.7214	0.744926	0.0235264	hypo	chr3	64206802	PRICKLE2		5'UTR	OpenSea
cg17054691	0.86187	1.97427	6.43758	1.69676e-07	0.000276034	7.17286	-0.9166	2.36021	1.44361	hypo	chr17	79813439	P4HB		Body	OpenSea
cg24219985	0.44377	0.968306	6.43175	1.72758e-07	0.000280378	7.15633	-0.432196	1.15028	0.718088	hypo	chr12	57587422	MIR1228|LRP1		TSS1500;Body	OpenSea
cg12970084	0.759877	2.28977	6.42962	1.73893e-07	0.00028155	7.15031	-0.69775	2.58356	1.88581	hypo	chr1	201977080				OpenSea
cg23205858	1.37467	-0.944152	6.42864	1.74421e-07	0.000281735	7.14753	-1.32567	-0.385976	-1.71164	hypo	chr22	21088806	PI4KA		1stExon;Body	OpenSea
cg20299935	-0.60524	1.18601	-6.42642	1.75617e-07	0.000282997	7.14126	0.5679	0.946895	1.51479	hyper	chr17	21795943				OpenSea
cg10587937	0.555243	-0.496217	6.42247	1.77769e-07	0.000285789	7.13007	-0.587907	-0.248677	-0.836584	hypo	chr6	43861251	LINC01512		Body	OpenSea
cg05061107	0.708935	1.06937	6.42015	1.79048e-07	0.000287167	7.12349	-0.741267	1.38148	0.640213	hypo	chr11	64532875	SF1	Gene_Associated	Body;3'UTR	N_Shore
cg02914652	2.24391	-1.01285	6.41911	1.79625e-07	0.000287417	7.12053	-1.86175	-0.228961	-2.09071	hypo	chr12	4417142		Unclassified		OpenSea
cg22387784	0.689962	-0.969386	6.41645	1.81106e-07	0.000289108	7.11299	-0.655298	-0.693471	-1.34877	hypo	chr12	14996149	ART4		1stExon;5'UTR	OpenSea
cg09300667	0.473243	2.76016	6.41464	1.82117e-07	0.000290042	7.10788	-0.432758	2.94238	2.50962	hypo	chr19	1835070	REXO1		Body	OpenSea
cg11952344	0.7772	0.918768	6.40645	1.86775e-07	0.000295615	7.08468	-0.777168	1.246	0.468828	hypo	chr17	80398854	HEXDC	Unclassified_Cell_type_specific	Body	S_Shore
cg11324538	0.561965	-1.05579	6.40532	1.87431e-07	0.000295615	7.08146	-0.538329	-0.829128	-1.36746	hypo	chr19	47778804	PRR24		3'UTR;1stExon	S_Shore
cg11701312	0.432815	0.146178	6.40488	1.87686e-07	0.000295615	7.08021	-0.442554	0.332516	-0.110038	hypo	chr19	58897497	RPS5	Promoter_Associated	TSS1500	N_Shore
cg13415865	0.538778	0.985415	6.40458	1.87857e-07	0.000295615	7.07938	-0.593907	1.23548	0.641574	hypo	chr17	2831573	RAP1GAP2		Body	OpenSea
cg02625725	0.393601	0.584447	6.40415	1.88109e-07	0.000295615	7.07815	-0.392642	0.74977	0.357128	hypo	chr1	1264265	GLTPD1	NonGene_Associated_Cell_type_specific	3'UTR	N_Shore
cg13086467	0.542792	3.38295	6.40396	1.88218e-07	0.000295615	7.07761	-0.557939	3.61787	3.05993	hypo	chr19	12779373	MORG1|C19orf56		TSS1500;5'UTR;Body	N_Shore
cg06048090	0.697295	1.52619	6.4011	1.89888e-07	0.000296722	7.0695	-0.699019	1.82051	1.12149	hypo	chr16	14653752	PARN		Body	OpenSea
cg17998594	0.586324	1.51847	6.39943	1.90865e-07	0.000296722	7.06479	-0.57146	1.75909	1.18763	hypo	chr4	186226695	SNX25		Body	OpenSea
cg05087067	1.1293	2.04638	6.39901	1.91112e-07	0.000296722	7.0636	-1.02295	2.4771	1.45415	hypo	chr14	105715741	BTBD6|BRF1	Promoter_Associated	Body	Island
cg03172688	0.774537	2.36354	6.39891	1.91172e-07	0.000296722	7.06331	-0.714257	2.66428	1.95002	hypo	chr5	141254129	PCDH1		Body	N_Shore
cg13753585	0.634025	0.802525	6.39862	1.91342e-07	0.000296722	7.06249	-0.696606	1.09583	0.399227	hypo	chr12	54677175	HNRNPA1P10|HNRNPA1	Unclassified_Cell_type_specific	Body	S_Shelf
cg15001389	0.728217	3.33009	6.3983	1.91534e-07	0.000296722	7.06157	-0.720613	3.63351	2.91289	hypo	chr19	15524065	AKAP8L		Body	OpenSea
cg00057840	0.865968	-2.57403	6.39675	1.92454e-07	0.000297111	7.05717	-0.802409	-2.23618	-3.03859	hypo	chr2	240076109	HDAC4		Body	OpenSea
cg20514083	0.981577	3.12148	6.3964	1.92658e-07	0.000297111	7.0562	-0.95207	3.52235	2.57028	hypo	chr3	150800762				N_Shelf
cg03617995	0.882225	3.11984	6.39356	1.94356e-07	0.000299054	7.04814	-0.882035	3.49122	2.60918	hypo	chr20	62170767		Unclassified_Cell_type_specific		S_Shelf
cg18589858	0.527664	1.19138	6.39198	1.95304e-07	0.000299836	7.04366	-0.536923	1.41745	0.880528	hypo	chr11	74860985	SLCO2B1		TSS1500	OpenSea
cg08545132	0.600984	3.01924	6.39037	1.9628e-07	0.000300656	7.03909	-0.650046	3.29294	2.64289	hypo	chr19	15348803	BRD4		3'UTR	Island
cg14642392	0.678066	-0.185923	6.38887	1.97186e-07	0.000301367	7.03486	-0.704982	0.110912	-0.59407	hypo	chr6	32026740	TNXB		Body	OpenSea
cg27211576	0.570433	0.34973	6.38763	1.97941e-07	0.000301845	7.03134	-0.58567	0.596328	0.0106577	hypo	chr15	75093165	CSK	Gene_Associated	Body	N_Shelf
cg03822255	0.628477	1.44236	6.38539	1.99317e-07	0.000303264	7.02498	-0.691753	1.73362	1.04187	hypo	chr9	98786502				N_Shore
cg09674340	-1.2867	3.13458	-6.38178	2.01552e-07	0.000305983	7.01474	1.12443	2.66113	3.78556	hyper	chr1	202509286	PPP1R12B		1stExon;Body	OpenSea
cg13083110	0.657688	-0.764794	6.38102	2.02024e-07	0.000306016	7.01259	-0.663654	-0.48536	-1.14901	hypo	chr9	133747015	ABL1		Body	OpenSea
cg01563335	1.05809	-2.92749	6.37894	2.03327e-07	0.000307022	7.00668	-0.930738	-2.5356	-3.46634	hypo	chr14	96830698	GSKIP|ATG2B		TSS1500;5'UTR	S_Shore
cg20878317	0.54229	1.63022	6.37852	2.03589e-07	0.000307022	7.0055	-0.554084	1.86351	1.30943	hypo	chr12	24737149	C12orf67		TSS200	OpenSea
cg07912766	0.652587	0.282679	6.3751	2.05749e-07	0.000309595	6.9958	-0.62554	0.546064	-0.0794758	hypo	chr18	45458698	SMAD2		TSS1500	S_Shore
cg02672759	1.45876	2.36134	6.37332	2.06884e-07	0.000310224	6.99075	-1.32048	2.91734	1.59686	hypo	chr19	39739058				Island
cg19496364	1.17874	1.56917	6.37301	2.07077e-07	0.000310224	6.98989	-1.08656	2.02666	0.940106	hypo	chr8	94551463				OpenSea
cg13597554	-0.879304	-1.67489	-6.37139	2.0812e-07	0.000311102	6.98528	0.839747	-2.02847	-1.18872	hyper	chr15	49732282	FGF7|C15orf33		Body	OpenSea
cg05421238	0.395345	-0.0812308	6.36945	2.09366e-07	0.000311893	6.97979	-0.396063	0.0855324	-0.31053	hypo	chr3	107730617				OpenSea
cg08110413	0.642287	1.05293	6.36915	2.09564e-07	0.000311893	6.97893	-0.652204	1.32754	0.675333	hypo	chr16	983225	LMF1		Body	S_Shelf
cg13071994	1.0563	-1.21424	6.36513	2.12179e-07	0.000315097	6.96753	-1.00069	-0.792898	-1.79359	hypo	chr1	84092573	LOC101927587	Unclassified_Cell_type_specific	Body	OpenSea
cg08662753	1.08659	0.278334	6.36371	2.1311e-07	0.000315528	6.96351	-1.01057	0.703838	-0.306734	hypo	chr9	137561500	COL5A1		Body	OpenSea
cg25161283	0.927111	-2.75481	6.36328	2.13395e-07	0.000315528	6.96228	-0.897639	-2.37686	-3.2745	hypo	chr22	20103922	TRMT2A|RANBP1		Body;TSS1500	Island
cg21260118	-0.572872	3.64427	-6.36134	2.14674e-07	0.000316732	6.95679	0.438736	3.45954	3.89827	hyper	chr7	141352630	AGK		Body	OpenSea
cg02125365	0.748526	1.2254	6.35849	2.16575e-07	0.000318848	6.94869	-0.729397	1.53251	0.803114	hypo	chr5	78813058		Unclassified_Cell_type_specific		S_Shelf
cg03315649	0.395235	1.21486	6.35131	2.21424e-07	0.000325284	6.92834	-0.39869	1.38273	0.984035	hypo	chr19	5093541	KDM4B		Body	Island
cg04313071	0.43889	1.95395	6.34565	2.25328e-07	0.00032971	6.91228	-0.435976	2.13752	1.70154	hypo	chr14	102685619	WDR20		Body	OpenSea
cg02137702	0.543027	1.14029	6.34554	2.25404e-07	0.00032971	6.91197	-0.539679	1.36752	0.827842	hypo	chr17	19574962	ALDH3A2		Body	OpenSea
cg23890502	0.798124	4.47673	6.34329	2.2698e-07	0.000330364	6.90557	-0.874145	4.8448	3.97065	hypo	chr17	80960261	B3GNTL1		Body	N_Shore
cg16289349	0.782282	0.753891	6.3432	2.27044e-07	0.000330364	6.90531	-0.704951	1.05071	0.345761	hypo	chr3	46784830	PRSS45		Body	OpenSea
cg09619598	0.863071	-0.969521	6.3422	2.27742e-07	0.000330364	6.90249	-0.807963	-0.629326	-1.43729	hypo	chr9	115512530	SNX30		TSS1500	N_Shore
cg06864083	0.645915	-1.53616	6.34145	2.28274e-07	0.000330364	6.90035	-0.661848	-1.25749	-1.91933	hypo	chr17	40832319	CCR10		Body	Island
cg06607384	0.532222	-0.103379	6.34145	2.28275e-07	0.000330364	6.90034	-0.60857	0.152861	-0.455709	hypo	chr14	91579859	C14orf159		TSS1500	OpenSea
cg06072165	0.707202	0.709407	6.33826	2.30534e-07	0.000332926	6.89129	-0.732924	1.01801	0.285083	hypo	chr1	93301984	SNORD21|RPL5|FAM69A		TSS1500;Body	S_Shelf
cg00503840	0.691301	-2.60048	6.33684	2.31544e-07	0.000333254	6.88727	-0.573575	-2.35897	-2.93255	hypo	chr7	96650509	DLX5	Unclassified_Cell_type_specific	Body	Island
cg14711927	0.522853	-4.51337	6.33588	2.32232e-07	0.000333254	6.88455	-0.447657	-4.32489	-4.77254	hypo	chr2	70369031		Promoter_Associated		N_Shore
cg19445588	0.445135	-0.839765	6.3351	2.3279e-07	0.000333254	6.88234	-0.394193	-0.67379	-1.06798	hypo	chr12	116904641				OpenSea
cg00002033	2.33713	1.44	6.33471	2.33076e-07	0.000333254	6.88121	-2.34121	2.42577	0.084567	hypo	chr19	39798481	LRFN1		Body	Island
cg02780670	0.686308	2.5262	6.33453	2.33206e-07	0.000333254	6.8807	-0.612297	2.78401	2.17171	hypo	chr17	77807496	CBX4		3'UTR	Island
cg15325701	0.496912	3.32936	6.33321	2.34154e-07	0.000333341	6.87697	-0.509353	3.54383	3.03447	hypo	chr17	40994380	PSME3		3'UTR;Body	OpenSea
cg20948347	0.39863	0.316308	6.33309	2.34244e-07	0.000333341	6.87662	-0.407158	0.487743	0.0805844	hypo	chr5	179177001	MAML1		Body	OpenSea
cg24474723	0.606612	1.93605	6.33067	2.36e-07	0.00033514	6.86976	-0.718892	2.23875	1.51985	hypo	chr11	110584694	ARHGAP20		TSS1500	S_Shore
cg25397706	0.50876	4.43664	6.32959	2.3679e-07	0.000335562	6.86669	-0.515795	4.65382	4.13802	hypo	chr2	74973891				OpenSea
cg00398764	1.2287	-2.64584	6.32715	2.38577e-07	0.000337026	6.85978	-1.10662	-2.1799	-3.28652	hypo	chr15	37402637				N_Shore
cg06062703	0.483872	1.24906	6.32684	2.38812e-07	0.000337026	6.85887	-0.432485	1.43116	0.998678	hypo	chr17	60529719				OpenSea
cg01190071	0.845522	2.31184	6.32554	2.3977e-07	0.000337273	6.85519	-0.837897	2.66464	1.82674	hypo	chr4	114560835	CAMK2D		Body	OpenSea
cg03972466	0.865965	-3.08534	6.32499	2.40177e-07	0.000337273	6.85363	-0.648152	-2.81243	-3.46058	hypo	chr16	9184155	C16orf72		TSS1500	Island
cg17941109	0.750672	1.47097	6.32459	2.40471e-07	0.000337273	6.85251	-0.687487	1.76044	1.07295	hypo	chr19	17407198	ABHD8		Body	S_Shore
cg00885208	-1.27467	1.13826	-6.32191	2.42471e-07	0.000337715	6.8449	0.985746	0.723208	1.70895	hyper	chr15	70827566		Promoter_Associated_Cell_type_specific		OpenSea
cg26543436	-0.894512	-1.29561	-6.32183	2.4253e-07	0.000337715	6.84467	0.954102	-1.69733	-0.743232	hyper	chr1	171853856	DNM3		Body	OpenSea
cg19499449	-0.728577	2.36056	-6.32101	2.43146e-07	0.000337715	6.84234	0.543746	2.13162	2.67536	hyper	chr14	22902405				OpenSea
cg17980119	1.09759	1.20954	6.32122	2.4299e-07	0.000337715	6.84293	-1.03432	1.64504	0.610717	hypo	chr2	219472607	PLCD4		TSS200	OpenSea
cg05539217	1.08492	-2.63576	6.32086	2.43263e-07	0.000337715	6.8419	-0.96109	-2.23109	-3.19218	hypo	chr10	119304379	EMX2OS|EMX2		Body	Island
cg25303818	0.457736	1.91765	6.31812	2.45325e-07	0.00033956	6.83414	-0.484916	2.12182	1.6369	hypo	chr19	16637839	CHERP		Body	S_Shore
cg25693132	0.907949	-0.0505759	6.31778	2.45589e-07	0.00033956	6.83315	-0.854509	0.309218	-0.545292	hypo	chr3	51740741	GRM2	Unclassified_Cell_type_specific	TSS1500	Island
cg22181561	0.526368	-0.366637	6.31536	2.47426e-07	0.000340917	6.8263	-0.486456	-0.161814	-0.648269	hypo	chr2	204463011				OpenSea
cg01613691	0.687111	-0.207633	6.31517	2.47571e-07	0.000340917	6.82577	-0.673589	0.0759839	-0.597605	hypo	chr19	1105380	GPX4		Body	Island
cg02749843	0.839559	3.27721	6.30872	2.52554e-07	0.000347079	6.80745	-0.931633	3.66948	2.73784	hypo	chr22	19712623				Island
cg02485804	0.889238	-1.25001	6.30473	2.55687e-07	0.000350677	6.79612	-0.840724	-0.896022	-1.73675	hypo	chr15	60834343	RORA-AS1|RORA		Body	OpenSea
cg16350675	0.422041	-0.194109	6.30397	2.56287e-07	0.000350795	6.79396	-0.478046	0.00717344	-0.470872	hypo	chr2	233433090	EIF4E2		Body	OpenSea
cg07049121	0.60595	0.877053	6.29989	2.59537e-07	0.00035453	6.78238	-0.653357	1.15215	0.498794	hypo	chr12	50373783				OpenSea
cg15049312	0.557123	0.873741	6.2992	2.60098e-07	0.000354586	6.78039	-0.500412	1.08444	0.584029	hypo	chr11	61668695	RAB3IL1	Unclassified	Body	OpenSea
cg09960881	0.45343	-0.432265	6.29653	2.62252e-07	0.000356738	6.77281	-0.440801	-0.246664	-0.687465	hypo	chr11	59567816	STX3		Body;3'UTR	OpenSea
cg05559891	1.63394	-2.63817	6.29561	2.63e-07	0.000356738	6.77019	-1.50273	-2.00544	-3.50817	hypo	chr15	98235676				OpenSea
cg25177692	0.806202	-1.00845	6.2953	2.63246e-07	0.000356738	6.76933	-0.85128	-0.650016	-1.5013	hypo	chrX	129193893		Unclassified		N_Shore
cg12777690	0.424326	-1.02626	6.29282	2.65272e-07	0.00035877	6.76228	-0.432025	-0.844354	-1.27638	hypo	chr14	102171876				N_Shore
cg09635954	1.1414	-0.0567939	6.29206	2.65898e-07	0.000358904	6.76012	-1.04503	0.383219	-0.661811	hypo	chr7	29605624	PRR15		5'UTR	N_Shore
cg20212624	0.51632	-0.76285	6.2903	2.67347e-07	0.00036013	6.75512	-0.524361	-0.542066	-1.06643	hypo	chr17	40123227	CNP		Body	S_Shelf
cg16498647	0.841866	-2.5158	6.28968	2.67862e-07	0.00036013	6.75335	-0.782815	-2.18619	-2.96901	hypo	chr8	21638104	GFRA2		Body	N_Shelf
cg02532928	0.384181	-1.06166	6.28772	2.69488e-07	0.000361602	6.74779	-0.381603	-0.900984	-1.28259	hypo	chr16	57391800	CCL22		TSS1500	OpenSea
cg06995548	0.859706	-2.73067	6.28661	2.70415e-07	0.000362121	6.74463	-0.677893	-2.44524	-3.12313	hypo	chr1	47009527				N_Shore
cg05279387	0.44946	1.00059	6.28598	2.70937e-07	0.000362121	6.74286	-0.441739	1.18659	0.744851	hypo	chr22	21321253	AIFM3		5'UTR;TSS200	S_Shore
cg11589017	0.420706	3.12028	6.28414	2.72483e-07	0.0003627	6.73763	-0.349813	3.26757	2.91775	hypo	chr3	150301001	EIF2A	Gene_Associated_Cell_type_specific	ExonBnd;Body	OpenSea
cg13935577	1.14849	3.17305	6.28382	2.72754e-07	0.0003627	6.73672	-1.13519	3.65102	2.51584	hypo	chr12	107974897	BTBD11		Body	Island
cg15858512	0.624928	2.15505	6.28357	2.72967e-07	0.0003627	6.736	-0.594616	2.40542	1.8108	hypo	chr17	4872675	CAMTA2	Promoter_Associated	Body	S_Shore
cg05453127	-1.08129	-1.82815	-6.28085	2.75267e-07	0.000363725	6.72828	0.996063	-2.24755	-1.25148	hyper	chr14	50439817				OpenSea
cg09496748	1.61338	1.50109	6.2815	2.74717e-07	0.000363725	6.73012	-1.47174	2.12077	0.649027	hypo	chr2	198029215	ANKRD44		Body	Island
cg11199014	2.16635	2.95078	6.28077	2.75339e-07	0.000363725	6.72804	-2.1377	3.85087	1.71317	hypo	chr19	39798563	LRFN1		Body	Island
cg16671360	0.672657	2.28079	6.27903	2.76822e-07	0.000364976	6.72311	-0.698417	2.57486	1.87645	hypo	chr16	2300569	DCI	Unclassified_Cell_type_specific	Body	N_Shore
cg27192248	-1.78806	-1.02079	-6.275	2.80294e-07	0.000368841	6.71164	1.50121	-1.65288	-0.151673	hyper	chr15	65285669				S_Shelf
cg18750249	1.17679	0.645902	6.27298	2.82046e-07	0.000370431	6.70592	-1.25321	1.17357	-0.0796405	hypo	chr2	7499111				OpenSea
cg24047802	0.815573	0.681154	6.27072	2.84024e-07	0.000371665	6.69949	-0.689031	0.971272	0.282241	hypo	chr1	223936343	CAPN2		Body	Island
cg13263950	0.898985	-0.100188	6.27066	2.84076e-07	0.000371665	6.69932	-0.824745	0.247073	-0.577672	hypo	chr1	36039396	TFAP2E		Body	Island
cg09038240	0.397222	0.0746919	6.26957	2.85038e-07	0.000371684	6.69621	-0.441375	0.260534	-0.180841	hypo	chr11	986706	AP2A2		Body	OpenSea
cg23993559	0.528066	1.52444	6.26941	2.85181e-07	0.000371684	6.69575	-0.464982	1.72022	1.25524	hypo	chr17	80197538				S_Shore
cg24550676	0.687223	1.3468	6.26798	2.8644e-07	0.000372613	6.6917	-0.727336	1.65304	0.925709	hypo	chr5	140053903	DND1|HARS		TSS1500;Body	S_Shore
cg19644850	0.55483	-0.729435	6.26685	2.87442e-07	0.000373204	6.68849	-0.557274	-0.494793	-1.05207	hypo	chr11	62571803	NXF1		Body	N_Shore
cg14322224	0.709069	-1.28242	6.2657	2.88464e-07	0.000373819	6.68523	-0.674597	-0.998383	-1.67298	hypo	chr1	85931226	DDAH1		TSS1500;5'UTR	S_Shore
cg13466180	0.613901	-0.730204	6.26432	2.89697e-07	0.000374704	6.68131	-0.578667	-0.486555	-1.06522	hypo	chr19	13054470	CALR		Body	N_Shore
cg13409704	1.06785	-3.37751	6.261	2.92684e-07	0.000377851	6.67188	-1.04794	-2.93628	-3.98422	hypo	chr22	22012495		Promoter_Associated		Island
cg22673476	0.482553	-1.34727	6.25973	2.93836e-07	0.000378621	6.66826	-0.456894	-1.1549	-1.61179	hypo	chr2	233983207	INPP5D		Body	OpenSea
cg05525812	0.695035	-1.648	6.25749	2.95876e-07	0.00038053	6.6619	-0.659703	-1.37023	-2.02994	hypo	chr2	177022646				N_Shore
cg03119829	1.17415	-1.62914	6.25597	2.97275e-07	0.000381609	6.65757	-1.03939	-1.1915	-2.23089	hypo	chr1	64170964		Unclassified_Cell_type_specific		OpenSea
cg19080839	0.918617	0.442727	6.2543	2.98813e-07	0.000382862	6.65282	-0.935781	0.83674	-0.0990416	hypo	chr7	150939592	SMARCD3		Body	N_Shelf
cg16840346	0.406381	0.71513	6.25363	2.99429e-07	0.000382932	6.65093	-0.401968	0.88438	0.482412	hypo	chr17	79826817	ARHGDIA		Body	Island
cg03898618	0.488258	1.4581	6.2527	3.00295e-07	0.000382943	6.64827	-0.440492	1.64357	1.20308	hypo	chr20	62582608	UCKL1		TSS200;Body	OpenSea
cg10058851	0.550223	-1.23046	6.25225	3.00714e-07	0.000382943	6.64699	-0.531436	-1.0067	-1.53813	hypo	chr2	233924393	INPP5D	Promoter_Associated	TSS1500	N_Shore
cg07478773	0.634782	-4.06872	6.25113	3.01758e-07	0.000382943	6.6438	-0.626066	-3.80511	-4.43118	hypo	chr1	40041131	PABPC4	Promoter_Associated	Body	N_Shore
cg26275046	0.723353	1.23095	6.25097	3.01908e-07	0.000382943	6.64334	-0.641465	1.50104	0.859572	hypo	chr20	22447585				OpenSea
cg12776033	0.725999	0.968273	6.25039	3.0245e-07	0.000382943	6.64169	-0.677004	1.25333	0.576323	hypo	chr6	31939059	STK19|DOM3Z		TSS1500;Body	N_Shore
cg16066776	0.645283	-0.744311	6.24962	3.03167e-07	0.000382943	6.63952	-0.689782	-0.453876	-1.14366	hypo	chr22	36909228	EIF3D		Body	OpenSea
cg27178627	0.496822	2.66393	6.2494	3.0337e-07	0.000382943	6.6389	-0.487629	2.86924	2.38161	hypo	chrX	89120265				OpenSea
cg01764256	0.864243	-2.17891	6.24879	3.03945e-07	0.000382959	6.63716	-0.881034	-1.80795	-2.68898	hypo	chr20	45985832	ZMYND8	Promoter_Associated	TSS200	OpenSea
cg06459984	0.374307	0.250571	6.24786	3.04825e-07	0.000383359	6.6345	-0.378889	0.410104	0.0312144	hypo	chr17	79381472	BAHCC1		Body	S_Shore
cg03466342	0.68789	-0.0151538	6.24513	3.07407e-07	0.000385895	6.62674	-0.543173	0.213551	-0.329622	hypo	chr12	52753899	KRT85	Unclassified_Cell_type_specific	3'UTR	OpenSea
cg17478749	0.861873	-1.66499	6.243	3.09433e-07	0.000387724	6.62071	-0.883056	-1.29318	-2.17623	hypo	chr6	31589365	SNORA38|BAT2	Promoter_Associated_Cell_type_specific	TSS1500;5'UTR	S_Shore
cg09803262	1.26703	-2.4302	6.23953	3.12775e-07	0.000391193	6.61082	-1.07083	-1.97932	-3.05015	hypo	chr7	96622608	DLX6AS		Body	OpenSea
cg04411446	0.928232	-2.55782	6.2369	3.15332e-07	0.000393053	6.60334	-0.885579	-2.18495	-3.07053	hypo	chr16	3514527	NAA60		5'UTR	OpenSea
cg25366054	0.884557	-1.09884	6.23681	3.15416e-07	0.000393053	6.60309	-0.723415	-0.794242	-1.51766	hypo	chr7	25353551				OpenSea
cg16156591	-0.822207	-2.63002	-6.23226	3.19882e-07	0.000397891	6.59016	0.714905	-2.93103	-2.21613	hyper	chr5	150466839	TNIP1	Unclassified	TSS200;5'UTR	OpenSea
cg19419246	0.64531	1.83392	6.22808	3.24044e-07	0.000402187	6.57827	-0.670493	2.11623	1.44574	hypo	chr19	45950425				N_Shelf
cg02747051	0.56139	1.8216	6.22761	3.24515e-07	0.000402187	6.57694	-0.602571	2.07531	1.47274	hypo	chr7	98550345	TRRAP		Body	N_Shore
cg25556035	1.68476	3.01689	6.22659	3.25543e-07	0.0004025	6.57403	-1.69015	3.72853	2.03838	hypo	chr19	13127873	NFIX		Body	S_Shelf
cg26902127	0.860624	3.52171	6.22619	3.25949e-07	0.0004025	6.57288	-1.03732	3.95848	2.92116	hypo	chr16	88513285				Island
cg15968121	0.91111	2.0129	6.2248	3.27352e-07	0.000403502	6.56893	-0.887733	2.38668	1.49895	hypo	chr14	77194291				OpenSea
cg02061130	0.846689	-1.49062	6.22406	3.28098e-07	0.000403691	6.56684	-0.834901	-1.13908	-1.97398	hypo	chr17	1387922	MYO1C	Unclassified	5'UTR;Body	N_Shore
cg24250902	1.97827	2.67225	6.22193	3.30265e-07	0.000405625	6.56078	-2.05527	3.53763	1.48236	hypo	chr1	230415547	GALNT2		3'UTR	Island
cg04695090	0.472104	-0.0844031	6.22079	3.31435e-07	0.000405911	6.55753	-0.486714	0.120529	-0.366185	hypo	chr22	38609508	MAFF	Unclassified	5'UTR	N_Shore
cg26427308	0.466646	0.278744	6.22054	3.31689e-07	0.000405911	6.55683	-0.425221	0.457784	0.0325634	hypo	chr2	238475416	PRLH		Body	OpenSea
cg15896207	0.746329	-1.77118	6.21867	3.33616e-07	0.000406889	6.5515	-0.728169	-1.46458	-2.19275	hypo	chr1	227151807	ADCK3		Body	OpenSea
cg08644356	0.38826	-0.727991	6.21861	3.33682e-07	0.000406889	6.55132	-0.383486	-0.566523	-0.950009	hypo	chr1	8388411	SLC45A1		Body	N_Shore
cg19071976	1.15968	1.52335	6.21541	3.36993e-07	0.000410193	6.54224	-1.20069	2.0289	0.828214	hypo	chr6	32026656	TNXB		Body	OpenSea
cg02999798	0.526167	-0.243375	6.21354	3.38956e-07	0.000411847	6.53689	-0.506281	-0.030204	-0.536486	hypo	chr1	160334204				OpenSea
cg20006581	0.567695	1.39566	6.21169	3.40897e-07	0.000413469	6.53164	-0.615797	1.65494	1.03914	hypo	chr22	35712358	TOM1		5'UTR;Body	OpenSea
cg15408734	0.539705	-3.45812	6.21011	3.42573e-07	0.000414763	6.52713	-0.444691	-3.27088	-3.71557	hypo	chr2	70369140		Promoter_Associated		Island
cg22416486	0.566978	0.16731	6.20445	3.4862e-07	0.000421335	6.51104	-0.53808	0.39387	-0.144211	hypo	chr15	79704442				OpenSea
cg05727149	1.08864	-0.376767	6.20359	3.49548e-07	0.00042171	6.50859	-1.18328	0.121455	-1.06182	hypo	chr16	75375801	CFDP1		Body	OpenSea
cg13914910	0.833562	-0.564801	6.20229	3.50957e-07	0.000422661	6.50489	-0.772014	-0.239743	-1.01176	hypo	chr10	72576682	SGPL1		Body	S_Shore
cg04205195	0.503942	2.25629	6.19942	3.54082e-07	0.000425673	6.49674	-0.526335	2.4779	1.95157	hypo	chr20	34296810	RBM39		Body	OpenSea
cg08187361	0.478693	1.50673	6.19859	3.54999e-07	0.000426024	6.49436	-0.49944	1.71702	1.21758	hypo	chr12	113316958	RPH3A		Body	OpenSea
cg04710700	-0.840206	-1.64304	-6.19639	3.57419e-07	0.000427423	6.48811	0.674478	-1.92703	-1.25256	hyper	chr15	84559114	ADAMTSL3		Body	OpenSea
cg17858880	1.21044	-2.45765	6.1969	3.56853e-07	0.000427423	6.48956	-1.16803	-1.96585	-3.13388	hypo	chr7	47576860	TNS3		5'UTR	Island
cg03399898	1.10285	-3.89025	6.19549	3.58419e-07	0.000427868	6.48554	-0.864866	-3.52609	-4.39096	hypo	chr1	148603739				N_Shore
cg08046411	0.679854	1.97101	6.19459	3.59418e-07	0.000428311	6.48297	-0.731306	2.27893	1.54762	hypo	chr11	1979572				S_Shore
cg05681060	0.996137	-0.716035	6.19294	3.61253e-07	0.000429277	6.47829	-0.961956	-0.311001	-1.27296	hypo	chr9	16413753	BNC2		3'UTR	OpenSea
cg26460678	0.684452	-1.657	6.19273	3.61489e-07	0.000429277	6.47769	-0.726639	-1.35105	-2.07769	hypo	chr3	50360667	HYAL2		TSS1500	S_Shore
cg09970855	0.626831	0.123926	6.19096	3.63474e-07	0.000430497	6.47265	-0.710836	0.423225	-0.287611	hypo	chr5	149112199	MIR378A|PPARGC1B		TSS200;Body	S_Shore
cg12194745	0.536821	0.163373	6.19069	3.63779e-07	0.000430497	6.47188	-0.486553	0.368237	-0.118316	hypo	chr17	79423649	BAHCC1	Unclassified_Cell_type_specific	Body	N_Shelf
cg22996742	0.585043	1.6925	6.18784	3.67e-07	0.000433067	6.46377	-0.57155	1.93315	1.36161	hypo	chr6	14017603		Unclassified_Cell_type_specific		OpenSea
cg13336641	0.443622	1.63043	6.18763	3.67234e-07	0.000433067	6.46319	-0.452773	1.82107	1.3683	hypo	chr1	1720449	GNB1	Unclassified	Body	OpenSea
cg24874003	0.675866	1.85807	6.18709	3.67857e-07	0.000433067	6.46163	-0.763714	2.17964	1.41592	hypo	chr19	2602614	GNG7		5'UTR	OpenSea
cg12385553	0.827611	-3.78171	6.1863	3.68756e-07	0.000433378	6.45938	-0.644164	-3.51049	-4.15465	hypo	chr22	17256079				OpenSea
cg24552382	0.738657	2.21464	6.18512	3.70105e-07	0.000433412	6.45602	-0.78653	2.54581	1.75928	hypo	chr7	22234563	RAPGEF5		Body	OpenSea
cg12520621	0.758143	0.0144134	6.18509	3.70139e-07	0.000433412	6.45594	-0.792809	0.348228	-0.444581	hypo	chr18	55893739	NEDD4L		Body;5'UTR	OpenSea
cg18934187	1.12349	-3.0232	6.1846	3.70693e-07	0.000433412	6.45456	-0.846956	-2.66658	-3.51354	hypo	chr18	51882189	STARD6		TSS1500	N_Shore
cg20948740	0.643205	-1.38678	6.1821	3.73577e-07	0.000436036	6.44743	-0.651753	-1.11235	-1.76411	hypo	chr2	25475726	DNMT3A		Body;TSS1500	Island
cg26521515	0.719382	-0.00189441	6.17938	3.76734e-07	0.000438969	6.43969	-0.747175	0.312706	-0.43447	hypo	chr1	36171083				N_Shelf
cg00622170	0.87584	2.16724	6.17517	3.81674e-07	0.000443966	6.42771	-0.995385	2.58635	1.59096	hypo	chr4	2944594	C4orf10|NOP14	Gene_Associated_Cell_type_specific	Body	OpenSea
cg19755576	0.530248	0.140996	6.17406	3.82989e-07	0.000444606	6.42454	-0.545424	0.370648	-0.174775	hypo	chr7	923089	GET4		Body	OpenSea
cg21899500	1.0192	0.365738	6.1736	3.83528e-07	0.000444606	6.42325	-0.915819	0.751346	-0.164473	hypo	chr3	51740850	GRM2	Unclassified_Cell_type_specific	TSS1500	Island
cg14395897	0.599452	1.50385	6.17146	3.86086e-07	0.000446811	6.41713	-0.59263	1.75338	1.16075	hypo	chr9	138709744	CAMSAP1		Body	N_Shore
cg01219924	1.00696	-1.65007	6.1691	3.88914e-07	0.000449321	6.41041	-0.995999	-1.2307	-2.2267	hypo	chr17	79004947	FLJ90757		Body	N_Shore
cg02939577	0.727865	-0.0988448	6.16803	3.90196e-07	0.00045004	6.40739	-0.754636	0.218897	-0.535739	hypo	chr1	45098576	RNF220		Body	S_Shore
cg08056890	0.973178	2.27811	6.16673	3.91772e-07	0.000450499	6.40368	-1.02206	2.70845	1.68639	hypo	chr10	114813564	TCF7L2		Body	OpenSea
cg08684477	0.748359	-3.08826	6.16661	3.91917e-07	0.000450499	6.40334	-0.703973	-2.79185	-3.49583	hypo	chr16	87521410	ZCCHC14		Body	OpenSea
cg06861037	0.517717	1.17467	6.16193	3.97636e-07	0.000456304	6.39001	-0.4824	1.37778	0.895383	hypo	chr16	50278918				N_Shore
cg16035633	0.346977	0.474599	6.15971	4.00378e-07	0.000457911	6.38369	-0.391922	0.639619	0.247697	hypo	chr7	150700728	NOS3		3'UTR;Body	OpenSea
cg06045838	0.437057	1.26085	6.15892	4.01359e-07	0.000457911	6.38143	-0.452445	1.45135	0.998909	hypo	chr17	26670995	TNFAIP1		Body	OpenSea
cg26109393	0.497235	-0.364894	6.15853	4.01838e-07	0.000457911	6.38034	-0.456889	-0.172519	-0.629408	hypo	chr14	96741054				OpenSea
cg13458211	0.397537	-0.762151	6.15844	4.01953e-07	0.000457911	6.38007	-0.41427	-0.587721	-1.00199	hypo	chr1	44444217	B4GALT2		TSS1500	N_Shore
cg01277890	0.568593	2.41249	6.15809	4.02395e-07	0.000457911	6.37906	-0.551839	2.64484	2.093	hypo	chr5	138731822	LOC389333		TSS1500	S_Shore
cg01681525	0.980336	-0.351045	6.15568	4.05398e-07	0.000460559	6.37222	-0.881344	0.0200472	-0.861297	hypo	chr17	79374741	BAHCC1		Body	Island
cg10797387	0.497524	-1.61774	6.15493	4.06341e-07	0.000460863	6.37008	-0.49759	-1.40823	-1.90582	hypo	chr14	105154557	INF2	Unclassified_Cell_type_specific	TSS1500	N_Shore
cg22950598	0.654005	0.660525	6.15434	4.07094e-07	0.000460949	6.36838	-0.683392	0.948269	0.264877	hypo	chr12	56139862	GDF11		Body	S_Shelf
cg12495559	0.77418	-1.30823	6.15373	4.07861e-07	0.000461052	6.36665	-0.781356	-0.979239	-1.7606	hypo	chr17	78415034		Unclassified_Cell_type_specific		N_Shelf
cg25323299	0.523073	1.6138	6.15258	4.09305e-07	0.00046168	6.3634	-0.515968	1.83105	1.31508	hypo	chr14	102519193				OpenSea
cg02319818	0.492166	1.4604	6.15222	4.09771e-07	0.00046168	6.36235	-0.455956	1.65238	1.19643	hypo	chr19	39618272	PAK4	Unclassified_Cell_type_specific	5'UTR	S_Shore
cg17442464	0.404672	0.614226	6.14974	4.12929e-07	0.00046447	6.35529	-0.413914	0.788505	0.374591	hypo	chr12	122007052	KDM2B		Body	OpenSea
cg09701682	0.850276	-3.20085	6.14692	4.16551e-07	0.000467616	6.34725	-0.785899	-2.86994	-3.65584	hypo	chr12	114849055				S_Shore
cg22698137	0.926552	-0.375702	6.14649	4.17098e-07	0.000467616	6.34604	-0.878729	-0.00571119	-0.88444	hypo	chr4	187027345				S_Shore
cg27463573	0.651769	0.00520039	6.14574	4.1807e-07	0.000467619	6.3439	-0.661758	0.283835	-0.377923	hypo	chr15	68874492	CORO2B		Body	S_Shelf
cg17418742	0.808316	0.92758	6.14543	4.18473e-07	0.000467619	6.34301	-0.706766	1.22517	0.5184	hypo	chr11	15602030				OpenSea
cg00044052	0.677969	0.718632	6.14432	4.1991e-07	0.000468458	6.33986	-0.715363	1.01984	0.304474	hypo	chr5	107817153				OpenSea
cg25194841	0.500212	0.44356	6.13964	4.26035e-07	0.0004745	6.32653	-0.496547	0.652633	0.156086	hypo	chr9	127615126	WDR38	Promoter_Associated	TSS1500	N_Shore
cg16733993	0.788792	0.0417876	6.13912	4.26718e-07	0.0004745	6.32506	-0.653643	0.317006	-0.336637	hypo	chr4	77869652	SEP11		TSS1500	Island
cg19618279	0.654221	2.00508	6.13674	4.2988e-07	0.000477236	6.31827	-0.713668	2.30557	1.5919	hypo	chr17	40715228	COASY		1stExon;Body;5'UTR	Island
cg13098633	1.03204	-0.338504	6.13498	4.32231e-07	0.000479067	6.31324	-0.936695	0.0558939	-0.880801	hypo	chr9	140259748	EXD3		Body	N_Shelf
cg24870273	0.669373	1.55627	6.13394	4.33621e-07	0.000479827	6.31029	-0.587653	1.8037	1.21605	hypo	chr6	31938891	STK19|DOM3Z		TSS200;TSS1500;Body	N_Shore
cg08220120	1.49458	0.540166	6.12841	4.41115e-07	0.000487329	6.29452	-1.29603	1.08586	-0.210165	hypo	chr5	138727711	LOC389333		1stExon;3'UTR	Island
cg13622265	1.52282	1.00569	6.12739	4.42509e-07	0.000487405	6.29162	-1.39156	1.59161	0.200055	hypo	chr9	124584474	TTLL11		3'UTR	OpenSea
cg15300074	0.796311	-2.44028	6.12731	4.42614e-07	0.000487405	6.2914	-0.755439	-2.1222	-2.87764	hypo	chr19	17866244	FCHO1		5'UTR;Body	OpenSea
cg21729798	0.770744	2.9556	6.12579	4.44708e-07	0.000488921	6.28706	-0.791605	3.28891	2.4973	hypo	chr6	24357078	DCDC2|KAAG1		Body;TSS200	N_Shore
cg26781482	0.542336	-2.40232	6.12502	4.45769e-07	0.000489089	6.28486	-0.502694	-2.19066	-2.69335	hypo	chr10	45353344		Unclassified		OpenSea
cg13271339	1.02702	-1.79564	6.12463	4.46296e-07	0.000489089	6.28378	-1.03703	-1.35899	-2.39603	hypo	chr9	35563884	FAM166B		1stExon;5'UTR	OpenSea
cg23815306	0.570199	-1.34593	6.12337	4.48044e-07	0.000490158	6.28018	-0.580307	-1.10159	-1.6819	hypo	chr5	891843	TRIP13|BRD9		TSS1500;Body	N_Shore
cg22938288	0.438531	1.06547	6.12289	4.4871e-07	0.000490158	6.27881	-0.453846	1.25657	0.80272	hypo	chr12	49433246	KMT2D		Body	OpenSea
cg10396701	0.578047	1.35577	6.12076	4.51684e-07	0.000492617	6.27273	-0.571279	1.59631	1.02503	hypo	chr2	236718148	AGAP1		Body	OpenSea
cg24851260	0.738901	0.950677	6.12021	4.52449e-07	0.000492664	6.27117	-0.7031	1.24672	0.543619	hypo	chr19	7297992				S_Shelf
cg05622422	0.921041	1.30513	6.11845	4.54928e-07	0.000494573	6.26615	-0.904786	1.6861	0.781309	hypo	chr17	42432488	FAM171A2		Body	Island
cg06705237	0.991788	-0.947539	6.11389	4.61397e-07	0.000500394	6.25315	-0.914381	-0.562536	-1.47692	hypo	chr9	97402555	FBP1		TSS200;TSS1500	S_Shore
cg23271099	0.724118	0.984557	6.11364	4.61751e-07	0.000500394	6.25244	-0.757598	1.30355	0.545948	hypo	chr6	43149472	CUL9	Promoter_Associated	TSS1500	N_Shore
cg00277769	0.549073	3.06935	6.11256	4.63302e-07	0.000500575	6.24936	-0.592225	3.31871	2.72649	hypo	chr7	97922759	BAIAP2L1		3'UTR	OpenSea
cg23430415	1.11549	-2.05753	6.1125	4.63387e-07	0.000500575	6.24919	-0.862578	-1.69434	-2.55692	hypo	chr18	51882163	STARD6		TSS1500	N_Shore
cg04388666	0.809208	-2.5808	6.11185	4.64309e-07	0.000500778	6.24736	-0.870961	-2.21408	-3.08504	hypo	chr14	100072073	CCDC85C		TSS1500	S_Shore
cg17341514	0.622844	-0.8282	6.11097	4.65585e-07	0.000501361	6.24483	-0.570549	-0.587969	-1.15852	hypo	chr5	137708501	KDM3B		Body	OpenSea
cg15125707	0.370742	0.184197	6.11013	4.66802e-07	0.000501878	6.24243	-0.359205	0.335441	-0.0237637	hypo	chr22	30942910	SEC14L6		TSS1500	OpenSea
cg09755313	-0.763112	3.34479	-6.10851	4.69148e-07	0.000502025	6.23782	0.56568	3.10661	3.67229	hyper	chr12	56532555	ESYT1		ExonBnd;Body	OpenSea
cg18033416	0.779628	0.670981	6.10942	4.67829e-07	0.000502025	6.24041	-0.727552	0.977318	0.249767	hypo	chr17	30592033	RHBDL3		TSS1500	N_Shore
cg23362570	0.449271	1.43345	6.10855	4.69084e-07	0.000502025	6.23794	-0.438354	1.61802	1.17966	hypo	chr16	88969012	CBFA2T3		Body;5'UTR	N_Shore
cg08561286	0.386764	0.615232	6.10658	4.71961e-07	0.000504244	6.23231	-0.368884	0.770551	0.401667	hypo	chr2	121567875	GLI2		Body	OpenSea
cg24059075	0.663594	-1.7552	6.10494	4.7436e-07	0.000506014	6.22765	-0.715854	-1.45378	-2.16964	hypo	chr12	49688316	PRPH		TSS1500	N_Shore
cg23973532	-1.09092	1.83702	-6.10402	4.75716e-07	0.000506667	6.22502	0.946092	1.43866	2.38475	hyper	chr8	67054592	TRIM55		Body	OpenSea
cg00441709	1.19697	1.61337	6.10173	4.79101e-07	0.000509304	6.21849	-1.27795	2.15145	0.873502	hypo	chr17	2528280	PAFAH1B1		5'UTR	OpenSea
cg20930290	0.47851	-0.784789	6.1009	4.80333e-07	0.000509304	6.21613	-0.447505	-0.596366	-1.04387	hypo	chr11	64138764	RPS6KA4		Body	S_Shore
cg13484909	0.659443	0.724533	6.10083	4.80433e-07	0.000509304	6.21594	-0.724892	1.02975	0.304858	hypo	chr1	10238139	UBE4B		Body	OpenSea
cg07122519	0.474641	-0.172514	6.09847	4.83962e-07	0.000511914	6.2092	-0.478044	0.0287674	-0.449276	hypo	chr8	9911265	MSRA		TSS1500	N_Shore
cg12389043	0.939626	0.162264	6.09818	4.84397e-07	0.000511914	6.20837	-0.909379	0.54516	-0.364219	hypo	chr12	124429228	CCDC92		5'UTR	OpenSea
cg17467146	0.48082	1.01956	6.09675	4.86542e-07	0.000513385	6.20431	-0.507773	1.23336	0.725589	hypo	chr1	153723713	INTS3		ExonBnd;Body	OpenSea
cg13303067	0.349795	-0.696787	6.09574	4.88061e-07	0.000513789	6.20144	-0.368011	-0.541835	-0.909847	hypo	chr22	38143715	TRIOBP		Body	S_Shore
cg15976297	0.613682	-0.503537	6.0955	4.88433e-07	0.000513789	6.20074	-0.582819	-0.258139	-0.840958	hypo	chr22	46392229				OpenSea
cg23172853	0.956578	-2.02776	6.09418	4.90426e-07	0.000515091	6.19699	-0.868454	-1.66209	-2.53054	hypo	chr1	231842206	TSNAX-DISC1|DISC1		Body	OpenSea
cg05976840	1.87023	1.53438	6.09315	4.9199e-07	0.000515939	6.19406	-1.63371	2.22226	0.588552	hypo	chr16	67189804	TRADD	Unclassified	Body	S_Shore
cg02497737	0.734667	-0.959796	6.09163	4.94316e-07	0.000517413	6.18972	-0.749057	-0.644404	-1.39346	hypo	chr15	84595079	ADAMTSL3		Body	OpenSea
cg22675767	0.309777	0.118236	6.09099	4.95299e-07	0.000517413	6.18789	-0.309068	0.24837	-0.0606983	hypo	chr1	1234367	ACAP3		Body	OpenSea
cg01858866	0.590733	-0.386711	6.09075	4.95673e-07	0.000517413	6.18719	-0.636065	-0.118894	-0.754959	hypo	chr1	40040016	PABPC4	Promoter_Associated_Cell_type_specific	Body	N_Shore
cg04412156	0.921723	-0.719778	6.08805	4.99825e-07	0.000520949	6.17951	-0.942441	-0.322961	-1.2654	hypo	chr16	50647770	NKD1		Body	OpenSea
cg08124134	0.49085	2.1757	6.08736	5.00892e-07	0.000521265	6.17755	-0.481032	2.37824	1.8972	hypo	chr9	124088120	GSN		Body	OpenSea
cg13601046	0.777047	-2.14557	6.08252	5.08457e-07	0.000528206	6.16375	-0.733703	-1.83664	-2.57034	hypo	chr1	24011866				OpenSea
cg01371171	0.848798	-1.34719	6.08171	5.09733e-07	0.000528206	6.16144	-0.767584	-1.024	-1.79158	hypo	chr1	232454948				OpenSea
cg16337628	0.532034	1.86248	6.08162	5.09887e-07	0.000528206	6.16117	-0.616285	2.12197	1.50568	hypo	chr1	10687113	PEX14		Body	OpenSea
cg03461110	0.973938	-1.09549	6.07704	5.1717e-07	0.000534937	6.14811	-0.982388	-0.681856	-1.66424	hypo	chr7	4778881	FOXK1	Unclassified_Cell_type_specific	Body	OpenSea
cg13638867	0.853025	1.06739	6.07544	5.19732e-07	0.000536593	6.14356	-0.815888	1.41092	0.59503	hypo	chr11	2241568				OpenSea
cg09364688	1.4707	-2.84493	6.07506	5.20345e-07	0.000536593	6.14248	-1.28939	-2.30202	-3.59141	hypo	chr1	36038877	TFAP2E	Unclassified_Cell_type_specific	TSS200	N_Shore
cg12078229	1.24868	-3.24365	6.0745	5.21255e-07	0.00053672	6.14087	-1.26468	-2.71116	-3.97584	hypo	chr19	19245687	TMEM161A	Unclassified_Cell_type_specific	Body	N_Shelf
cg27285658	0.474185	0.561264	6.07362	5.22673e-07	0.000537367	6.13837	-0.4583	0.754232	0.295933	hypo	chr22	42777978	NFAM1		3'UTR	OpenSea
cg15106604	0.772793	-1.13747	6.0731	5.23524e-07	0.000537432	6.13687	-0.872913	-0.769924	-1.64284	hypo	chr19	5691749				Island
cg16730141	0.571616	1.44151	6.0721	5.25139e-07	0.000537645	6.13403	-0.683302	1.72921	1.04591	hypo	chr11	3059371	CARS		Body	OpenSea
cg18222865	0.484919	0.541367	6.072	5.25309e-07	0.000537645	6.13374	-0.430374	0.722576	0.292203	hypo	chr11	14664689	PDE3B|PSMA1		TSS1500;5'UTR	N_Shore
cg02364826	0.534516	0.522161	6.07147	5.26165e-07	0.000537713	6.13224	-0.578454	0.76572	0.187266	hypo	chr5	114878738	FEM1C		Body	N_Shore
cg24674703	0.62255	-0.00401349	6.07049	5.27761e-07	0.000538537	6.12945	-0.548549	0.226954	-0.321594	hypo	chr11	60869960	CD5	Promoter_Associated_Cell_type_specific	5'UTR;1stExon	OpenSea
cg10957151	1.22736	-2.16882	6.06902	5.30169e-07	0.000540186	6.12526	-1.06663	-1.71971	-2.78634	hypo	chr2	176986956	HOXD9	Unclassified_Cell_type_specific	TSS1500	Island
cg11189422	0.492094	0.832125	6.0661	5.34985e-07	0.00054428	6.11693	-0.510567	1.0471	0.536533	hypo	chr8	127886284				OpenSea
cg18821474	-0.589596	-0.200377	-6.06462	5.37442e-07	0.000545964	6.11271	0.568737	-0.439845	0.128892	hyper	chr4	96154175	UNC5C		Body	OpenSea
cg23237607	0.869249	-2.49644	6.06321	5.39794e-07	0.000546994	6.10869	-0.859777	-2.13443	-2.99421	hypo	chr14	91528264	RPS6KA5		TSS1500	S_Shore
cg09437994	0.437477	4.44928	6.06306	5.4006e-07	0.000546994	6.10824	-0.56527	4.68729	4.12202	hypo	chr16	89035147	CBFA2T3		Body	S_Shore
cg01604883	0.544123	0.449959	6.06224	5.41431e-07	0.000547568	6.10591	-0.488956	0.655835	0.166879	hypo	chr5	149674905				N_Shelf
cg27585994	0.544495	-0.0722448	6.05974	5.45643e-07	0.000551011	6.09877	-0.625988	0.191329	-0.434659	hypo	chr2	202724853	CDK15		Body	OpenSea
cg23573187	0.928408	2.32612	6.05611	5.51803e-07	0.000556407	6.08843	-0.907737	2.70833	1.80059	hypo	chr2	8771805				OpenSea
cg09298818	1.06299	-2.03252	6.05292	5.57293e-07	0.000561112	6.07932	-1.00621	-1.60886	-2.61507	hypo	chr12	111181546	PPP1CC		TSS1500	S_Shore
cg15692381	0.397019	0.406372	6.05189	5.59071e-07	0.0005617	6.07639	-0.398727	0.574257	0.17553	hypo	chr16	84364287				OpenSea
cg10642375	0.553243	2.98274	6.05163	5.59524e-07	0.0005617	6.07564	-0.571804	3.2235	2.6517	hypo	chr17	78032296	CCDC40		Body	Island
cg16591159	1.34052	-1.73872	6.05005	5.62267e-07	0.000563623	6.07114	-1.23931	-1.21691	-2.45621	hypo	chr16	31487813	TGFB1I1	Promoter_Associated	Body	Island
cg14019859	0.542207	1.0124	6.04897	5.64148e-07	0.000563808	6.06806	-0.516951	1.23006	0.71311	hypo	chr11	69251636		Unclassified		OpenSea
cg06029444	0.455742	0.962711	6.04881	5.6443e-07	0.000563808	6.0676	-0.464383	1.15824	0.693857	hypo	chr17	73506226	CASKIN2		TSS1500;Body	OpenSea
cg21375204	0.706519	0.126999	6.04847	5.65031e-07	0.000563808	6.06662	-0.737672	0.437597	-0.300074	hypo	chr7	73752935	CLIP2		Body	Island
cg24590726	0.626086	-1.28525	6.04805	5.6576e-07	0.000563808	6.06544	-0.657293	-1.0085	-1.66579	hypo	chr18	13585988	LDLRAD4	Unclassified_Cell_type_specific	Body	OpenSea
cg17636309	0.756969	2.63232	6.04708	5.67461e-07	0.000564678	6.06267	-0.827991	2.98095	2.15296	hypo	chr8	144672242	EEF1D		Body;5'UTR	N_Shelf
cg24380001	0.943491	-2.73887	6.04293	5.748e-07	0.000571147	6.05084	-0.837985	-2.38603	-3.22402	hypo	chr15	73130652				OpenSea
cg05227101	-0.883838	-2.89019	-6.0386	5.82567e-07	0.000576344	6.03848	0.840791	-3.24421	-2.40342	hyper	chr5	150466809	TNIP1	Unclassified	TSS200;5'UTR	OpenSea
cg16226644	0.58458	-0.327263	6.03892	5.81992e-07	0.000576344	6.03939	-0.597717	-0.0755922	-0.673309	hypo	chr6	33246091	B3GALT4	Promoter_Associated	1stExon	S_Shore
cg07630078	0.590754	0.967515	6.03887	5.82087e-07	0.000576344	6.03924	-0.595894	1.21842	0.622524	hypo	chr16	89009557	CBFA2T3		Body	S_Shore
cg27231581	0.420152	1.26743	6.03689	5.85664e-07	0.000576415	6.0336	-0.431668	1.44919	1.01752	hypo	chr15	68602972	ITGA11		Body	OpenSea
cg12875950	0.751776	-0.750432	6.03685	5.85732e-07	0.000576415	6.03349	-0.801241	-0.413067	-1.21431	hypo	chr10	16565148	C1QL3		TSS1500	S_Shore
cg06742559	0.384502	1.28322	6.03677	5.85884e-07	0.000576415	6.03325	-0.400525	1.45187	1.05134	hypo	chr6	160511142	IGF2R		ExonBnd;Body	N_Shore
cg26276120	0.652228	-3.07027	6.03669	5.86021e-07	0.000576415	6.03304	-0.665336	-2.79013	-3.45547	hypo	chr12	6977747	TPI1	Promoter_Associated	Body	S_Shore
cg20300794	0.399791	0.0224382	6.03582	5.87611e-07	0.000577145	6.03055	-0.37113	0.178703	-0.192427	hypo	chr2	234359705	DGKD	Gene_Associated_Cell_type_specific	Body	OpenSea
cg23611945	0.735653	-2.80318	6.03161	5.95319e-07	0.000583556	6.01854	-0.69296	-2.51141	-3.20437	hypo	chr20	44541153	PLTP	Unclassified_Cell_type_specific	TSS1500	S_Shore
cg12551474	0.417607	0.123529	6.03132	5.9585e-07	0.000583556	6.01772	-0.356716	0.273725	-0.0829907	hypo	chr16	27730068	KIAA0556		Body	OpenSea
cg15688583	0.507649	-1.41123	6.03003	5.9825e-07	0.0005843	6.01402	-0.484486	-1.20723	-1.69172	hypo	chr3	23476986	UBE2E2|MIR548AC		Body	OpenSea
cg26493346	0.277773	-0.162663	6.02933	5.99548e-07	0.0005843	6.01203	-0.276652	-0.046178	-0.32283	hypo	chr16	1812273	MAPK8IP3	Unclassified_Cell_type_specific	Body	N_Shore
cg24015005	0.431296	-0.272289	6.02906	6.00046e-07	0.0005843	6.01126	-0.443043	-0.0857443	-0.528788	hypo	chr7	1574098	MAFK	Promoter_Associated	5'UTR	N_Shore
cg10549088	0.780763	-1.29022	6.02869	6.00739e-07	0.0005843	6.0102	-0.630582	-1.02471	-1.6553	hypo	chr3	64277154				OpenSea
cg03845837	0.715532	0.192408	6.02856	6.00974e-07	0.0005843	6.00984	-0.663086	0.471602	-0.191484	hypo	chr16	67203406	HSF4	Unclassified	Body	N_Shore
cg19680554	1.00875	-0.151624	6.02814	6.01753e-07	0.0005843	6.00865	-1.01347	0.275101	-0.738372	hypo	chr7	99754907	C7orf43|MIR4658	Promoter_Associated	Body;TSS1500;5'UTR	N_Shore
cg10917593	-1.14756	0.387202	-6.02649	6.04833e-07	0.000585623	6.00394	1.12005	-0.0843982	1.03565	hyper	chr11	96065862	MAML2		Body	OpenSea
cg00688546	0.813274	-2.77952	6.02671	6.04421e-07	0.000585623	6.00457	-0.852754	-2.42046	-3.27322	hypo	chr8	48874244	MCM4		Body;ExonBnd	S_Shore
cg07781445	0.51576	0.534128	6.02559	6.06537e-07	0.000586213	6.00135	-0.502923	0.745885	0.242962	hypo	chr17	2886250	RAP1GAP2	Unclassified_Cell_type_specific	Body	OpenSea
cg07033604	0.892281	1.15246	6.02525	6.07163e-07	0.000586213	6.0004	-0.925603	1.54218	0.616581	hypo	chr9	139496919				OpenSea
cg15112783	0.611295	2.17378	6.02435	6.08869e-07	0.000587029	5.99782	-0.554555	2.40727	1.85272	hypo	chr20	33147614	MAP1LC3A	Promoter_Associated	Body	Island
cg03519239	0.561157	1.33992	6.02381	6.09892e-07	0.000587185	5.99627	-0.558134	1.57492	1.01679	hypo	chr20	60881443	ADRM1		Body	N_Shore
cg21241823	0.865505	-2.96676	6.02276	6.11871e-07	0.0005879	5.99329	-0.853806	-2.60726	-3.46106	hypo	chr21	43300024	PRDM15		TSS1500	OpenSea
cg09530594	0.388567	-0.8487	6.0225	6.1236e-07	0.0005879	5.99256	-0.344945	-0.703459	-1.0484	hypo	chr19	10855405	DNM2		Body	OpenSea
cg00298689	0.728644	1.32361	6.02122	6.14797e-07	0.00058941	5.9889	-0.646633	1.59588	0.949245	hypo	chr16	27730146	KIAA0556		Body	OpenSea
cg00550955	0.914552	2.44761	6.02032	6.16515e-07	0.000589644	5.98633	-0.826309	2.79553	1.96922	hypo	chr22	22012657		Promoter_Associated		S_Shore
cg04972099	0.613959	-0.843834	6.02019	6.16771e-07	0.000589644	5.98595	-0.624936	-0.580703	-1.20564	hypo	chr17	37775816				S_Shore
cg09053901	-1.20173	2.83236	-6.01893	6.19182e-07	0.000591119	5.98235	1.04877	2.39077	3.43954	hyper	chr11	70850198	SHANK2		Body	OpenSea
cg06649165	0.777522	0.915705	6.01744	6.2204e-07	0.000592292	5.97811	-0.785602	1.24648	0.460883	hypo	chr19	17831720	MAP1S		Body	S_Shore
cg20128099	0.542647	1.89843	6.01667	6.23524e-07	0.000592292	5.97592	-0.57164	2.13912	1.56748	hypo	chr8	37621215	PROSC		Body	S_Shore
cg17558169	0.500921	1.27548	6.01661	6.23635e-07	0.000592292	5.97575	-0.471118	1.47384	1.00273	hypo	chr11	67057871	ANKRD13D		Body	S_Shore
cg27560292	0.454404	-0.593722	6.01648	6.23886e-07	0.000592292	5.97538	-0.45521	-0.402055	-0.857265	hypo	chr11	6632884	TAF10	Promoter_Associated	Body	Island
cg27216709	0.413257	1.24378	6.01502	6.26716e-07	0.000594152	5.97121	-0.395741	1.41041	1.01467	hypo	chr1	53815013				OpenSea
cg17761996	0.575571	-1.73318	6.01158	6.33437e-07	0.000599689	5.96139	-0.64616	-1.46111	-2.10727	hypo	chr14	103804596	EIF5		Body	S_Shelf
cg26509965	0.91878	-2.4968	6.01066	6.3525e-07	0.000600571	5.95876	-0.835638	-2.14495	-2.98059	hypo	chr10	8079271		Unclassified_Cell_type_specific		S_Shore
cg23773680	-0.664254	3.5881	-6.00712	6.42257e-07	0.00060349	5.94866	0.648409	3.31509	3.96349	hyper	chrX	8433466	VCX3B		5'UTR	OpenSea
cg20384132	-0.674046	-0.316973	-6.00669	6.43103e-07	0.00060349	5.94744	0.617353	-0.576911	0.0404416	hyper	chr5	36302349	RANBP3L		TSS1500	OpenSea
cg11554780	-1.00138	0.174004	-6.00642	6.4365e-07	0.00060349	5.94666	0.935751	-0.219996	0.715754	hyper	chr3	4612770	ITPR1		Body	OpenSea
cg05468584	0.436211	1.40008	6.00781	6.40881e-07	0.00060349	5.95063	-0.385603	1.56244	1.17684	hypo	chr10	135061287	MIR202	Unclassified_Cell_type_specific	TSS200	OpenSea
cg06650251	0.510391	0.707698	6.00726	6.41975e-07	0.00060349	5.94906	-0.550271	0.93939	0.38912	hypo	chr17	46534113	LOC101927166	Unclassified	Body	OpenSea
cg14701566	0.486339	0.881472	6.00665	6.43191e-07	0.00060349	5.94732	-0.480089	1.08361	0.603525	hypo	chr7	99754772	C7orf43|MIR4658		Body;TSS1500;5'UTR	N_Shore
cg11215901	-1.55427	-1.61867	-6.00478	6.46929e-07	0.000605267	5.94198	1.29535	-2.16408	-0.868727	hyper	chr4	159526872	RXFP1		Body;5'UTR	OpenSea
cg12800962	1.02255	0.0950307	6.00459	6.47321e-07	0.000605267	5.94142	-0.908435	0.47753	-0.430905	hypo	chr20	48626437				Island
cg07458272	0.729893	-0.155917	6.00097	6.54619e-07	0.000611252	5.9311	-0.773433	0.169739	-0.603694	hypo	chr19	34744396	KIAA0355		TSS1500	N_Shore
cg05637886	0.633355	0.599266	5.99837	6.59914e-07	0.000615354	5.92368	-0.615069	0.858242	0.243173	hypo	chr16	11453682				OpenSea
cg09336589	0.698535	-0.365002	5.99751	6.6168e-07	0.000616158	5.92122	-0.710996	-0.065635	-0.776631	hypo	chr17	7107939	DLG4	Promoter_Associated	Body	N_Shore
cg18018313	0.611254	-0.377465	5.99276	6.71478e-07	0.000624422	5.90768	-0.643641	-0.106459	-0.750099	hypo	chr2	227657192	IRS1		3'UTR	S_Shore
cg13299847	1.03945	-1.66327	5.99233	6.72387e-07	0.000624422	5.90643	-0.982953	-1.2494	-2.23235	hypo	chr8	131654099				OpenSea
cg06802996	0.370731	1.73008	5.98938	6.78556e-07	0.000628231	5.89802	-0.386742	1.89292	1.50618	hypo	chr1	11204131	MTOR-AS1|MTOR		Body	OpenSea
cg24771793	0.477929	0.0271798	5.98929	6.78739e-07	0.000628231	5.89777	-0.483191	0.230629	-0.252563	hypo	chr6	43189132	CUL9		Body	OpenSea
cg02191078	0.999519	-1.30804	5.98905	6.79253e-07	0.000628231	5.89708	-0.945292	-0.91002	-1.85531	hypo	chr6	3166121				S_Shelf
cg01898573	0.976232	-1.71183	5.98529	6.87209e-07	0.000634728	5.88635	-1.00092	-1.29039	-2.29131	hypo	chr18	46479537				S_Shore
cg06847021	0.584097	2.26355	5.98465	6.88567e-07	0.000635121	5.88453	-0.56702	2.5023	1.93528	hypo	chr16	89165406	ACSF3		Body;5'UTR	N_Shore
cg11547696	0.418541	-0.771575	5.98147	6.954e-07	0.000640069	5.87544	-0.417732	-0.595687	-1.01342	hypo	chr8	142288508				OpenSea
cg07346751	0.68358	2.02218	5.98128	6.95809e-07	0.000640069	5.87489	-0.787684	2.35384	1.56616	hypo	chr2	174223564	CDCA7		ExonBnd;Body	S_Shelf
cg23397325	0.599053	1.18049	5.98049	6.9752e-07	0.000640737	5.87263	-0.575081	1.42263	0.847549	hypo	chr2	1684270	PXDN		Body	OpenSea
cg03054598	0.729665	2.68364	5.97966	6.99315e-07	0.000640737	5.87027	-0.76663	3.00644	2.23981	hypo	chr16	84687549	KLHL36		Body	N_Shelf
cg25132536	0.489116	0.475949	5.97964	6.99355e-07	0.000640737	5.87021	-0.481428	0.678655	0.197227	hypo	chr17	19152434	EPN2		5'UTR	OpenSea
cg19616242	1.26375	2.25463	5.97814	7.02615e-07	0.00064286	5.86593	-1.11396	2.72367	1.60971	hypo	chr16	67203222	HSF4|NOL3		Body;TSS1500	N_Shore
cg07045818	-0.377343	4.25782	-5.97557	7.08232e-07	0.000645776	5.8586	0.298546	4.13212	4.43066	hyper	chr20	46617625	LINC01522		Body	OpenSea
cg03507326	1.41411	2.90179	5.97576	7.07807e-07	0.000645776	5.85915	-1.43623	3.50652	2.07029	hypo	chr16	2801952	LOC100128788|SRRM2		Body;TSS1500	Island
cg14021478	0.596136	1.07552	5.97538	7.08644e-07	0.000645776	5.85806	-0.605565	1.33049	0.724925	hypo	chr6	33384537	CUTA		Body	N_Shore
cg23916044	0.518566	0.96766	5.97372	7.12312e-07	0.000648252	5.8533	-0.504413	1.18004	0.675631	hypo	chr11	62472988	BSCL2	Unclassified_Cell_type_specific	Body;5'UTR	N_Shore
cg01424189	0.440129	1.28687	5.97203	7.16033e-07	0.000650769	5.8485	-0.496782	1.49604	0.99926	hypo	chr11	18754407	PTPN5		Body	OpenSea
cg22790468	-0.513823	2.09748	-5.96937	7.2197e-07	0.000652684	5.8409	0.481464	1.89476	2.37622	hyper	chr5	130866555	RAPGEF6	Unclassified_Cell_type_specific	Body	OpenSea
cg00101457	0.483351	-0.0863817	5.9704	7.19675e-07	0.000652684	5.84383	-0.527274	0.135628	-0.391646	hypo	chr10	11246612	CUGBP2		Body	OpenSea
cg27540152	0.463469	0.0632177	5.9694	7.21894e-07	0.000652684	5.841	-0.45827	0.256173	-0.202096	hypo	chr3	46943940	PTH1R		Body	S_Shelf
cg12406027	0.696055	-1.84048	5.9694	7.21903e-07	0.000652684	5.84098	-0.645966	-1.56849	-2.21446	hypo	chr19	39616818	PAK4		5'UTR	Island
cg27080876	0.68552	-4.2439	5.96863	7.23623e-07	0.000653072	5.83879	-0.628225	-3.97938	-4.60761	hypo	chr17	41608535	ETV4		TSS1500;Body	OpenSea
cg25912032	0.528887	1.20995	5.96832	7.24315e-07	0.000653072	5.83791	-0.505983	1.423	0.917016	hypo	chr2	235459573		Unclassified		OpenSea
cg11493474	0.976209	0.571751	5.96574	7.30131e-07	0.000657039	5.83054	-0.984435	0.986249	0.00181472	hypo	chr1	214746940				OpenSea
cg04002038	0.533466	0.464911	5.96549	7.30697e-07	0.000657039	5.82983	-0.474189	0.66457	0.19038	hypo	chr4	56097	ZNF718|ZNF595		TSS1500;5'UTR;Body	S_Shelf
cg14297797	1.2048	2.18661	5.96509	7.31607e-07	0.000657039	5.82868	-1.43518	2.7909	1.35572	hypo	chr17	43867801	CRHR1|MGC57346-CRHR1		5'UTR;Body	OpenSea
cg11969813	0.58698	-0.189706	5.96202	7.38607e-07	0.000662014	5.81991	-0.629622	0.0753978	-0.554224	hypo	chr17	79816559	P4HB		Body	N_Shore
cg02870995	0.512773	2.04783	5.9615	7.39803e-07	0.000662014	5.81842	-0.535675	2.27338	1.7377	hypo	chr17	30060576				OpenSea
cg04389164	0.596462	-1.74142	5.96097	7.41008e-07	0.000662014	5.81692	-0.591744	-1.49226	-2.084	hypo	chr16	4377470		Unclassified		N_Shore
cg17340357	0.358424	0.928649	5.96096	7.41031e-07	0.000662014	5.81689	-0.349806	1.07594	0.72613	hypo	chr10	126219867	LHPP		Body	OpenSea
cg09361817	1.1316	1.21819	5.95895	7.45669e-07	0.000665285	5.81115	-1.15244	1.70343	0.550992	hypo	chr12	81469660				N_Shore
cg14477543	0.529838	0.519062	5.95726	7.49594e-07	0.000667912	5.80631	-0.513121	0.735113	0.221992	hypo	chr19	4691599	DPP9	Unclassified_Cell_type_specific	Body	S_Shelf
cg21986226	-1.12094	0.164498	-5.95035	7.65814e-07	0.000668935	5.78659	1.05978	-0.281723	0.778053	hyper	chrX	91345865	PCDH11X		Body	OpenSea
cg24796548	-0.981229	1.87082	-5.94846	7.70315e-07	0.000668935	5.78119	0.749156	1.55539	2.30454	hyper	chr10	108785434	SORCS1		Body	OpenSea
cg15618049	0.706435	-2.48895	5.9557	7.5323e-07	0.000668935	5.80185	-0.742977	-2.17612	-2.9191	hypo	chr19	33408274	CEP89		Body	OpenSea
cg21376004	0.484163	1.68785	5.95521	7.54358e-07	0.000668935	5.80047	-0.560592	1.92389	1.36329	hypo	chr12	54686477	NFE2		Body	OpenSea
cg02335800	0.54934	1.92491	5.9548	7.55318e-07	0.000668935	5.7993	-0.522742	2.14501	1.62227	hypo	chr1	8422919	RERE		ExonBnd;Body	OpenSea
cg07431332	0.942491	1.32079	5.95448	7.56072e-07	0.000668935	5.79838	-0.935425	1.71465	0.779226	hypo	chr7	8300157	ICA1		5'UTR	N_Shore
cg07620544	0.516815	1.18058	5.95422	7.56693e-07	0.000668935	5.79763	-0.547099	1.41094	0.863841	hypo	chr16	31225357	TRIM72		5'UTR;1stExon	N_Shore
cg27422507	0.606372	-0.718072	5.95291	7.59753e-07	0.000668935	5.79391	-0.599794	-0.465527	-1.06532	hypo	chr18	29080265	DSG2		Body	S_Shore
cg22914245	0.50825	1.30991	5.95267	7.60333e-07	0.000668935	5.79321	-0.516124	1.52722	1.0111	hypo	chr2	20377884				OpenSea
cg26486174	0.387195	0.0677598	5.95184	7.62298e-07	0.000668935	5.79083	-0.366066	0.221893	-0.144173	hypo	chr6	34202568				Island
cg09323400	0.598095	1.87603	5.95142	7.63276e-07	0.000668935	5.78965	-0.560814	2.11216	1.55135	hypo	chr12	113535362	DTX1		3'UTR	S_Shelf
cg08081323	0.63917	-1.44246	5.95136	7.63431e-07	0.000668935	5.78946	-0.648919	-1.16923	-1.81815	hypo	chr11	57232407	RTN4RL2		Body	Island
cg04609640	0.638906	1.94046	5.95122	7.63763e-07	0.000668935	5.78906	-0.748585	2.25565	1.50706	hypo	chr1	45254092	BEST4		TSS1500	S_Shore
cg04563115	0.526317	1.70017	5.95083	7.64671e-07	0.000668935	5.78796	-0.517512	1.91807	1.40056	hypo	chr20	48763009	TMEM189-UBE2V1|TMEM189		Body	OpenSea
cg06198553	0.378955	-0.561695	5.95061	7.65191e-07	0.000668935	5.78734	-0.395572	-0.395138	-0.79071	hypo	chr2	175618525	CHRNA1		Body	OpenSea
cg16694480	0.749706	0.817292	5.95029	7.65953e-07	0.000668935	5.78642	-0.722956	1.12169	0.398738	hypo	chr1	19732786	CAPZB		Body	OpenSea
cg04134779	0.779364	1.64562	5.94991	7.66862e-07	0.000668935	5.78533	-0.815844	1.98914	1.17329	hypo	chr12	133069335	FBRSL1	Promoter_Associated	Body	S_Shore
cg02072940	0.594772	3.55589	5.94937	7.68137e-07	0.000668935	5.7838	-0.559021	3.79127	3.23225	hypo	chr6	31656126	BAT5		Body	OpenSea
cg20322093	1.05264	-0.627559	5.94887	7.69346e-07	0.000668935	5.78235	-0.915533	-0.242072	-1.1576	hypo	chr17	72931788	OTOP3		TSS200	Island
cg17094269	0.68842	-0.249404	5.94802	7.71361e-07	0.000668935	5.77994	-0.613722	0.0090056	-0.604716	hypo	chr10	104992872				OpenSea
cg21597480	1.01015	-1.66031	5.94736	7.72954e-07	0.000668935	5.77804	-0.920052	-1.27292	-2.19297	hypo	chr17	66511166	PRKAR1A		5'UTR;TSS1500	S_Shelf
cg04254724	0.375642	-0.0932113	5.94732	7.73052e-07	0.000668935	5.77792	-0.365215	0.0605634	-0.304652	hypo	chr11	70348182	SHANK2		Body	OpenSea
cg05953373	0.904141	0.218786	5.94721	7.73313e-07	0.000668935	5.77761	-0.88472	0.591299	-0.293421	hypo	chr16	89023633	CBFA2T3		Body	OpenSea
cg14592794	1.09728	-2.4671	5.94603	7.76135e-07	0.000670526	5.77426	-1.11266	-1.99861	-3.11127	hypo	chr17	26700958	SARM1	Unclassified_Cell_type_specific	Body	S_Shore
cg01528488	0.476795	-0.128639	5.94063	7.8925e-07	0.000680993	5.75882	-0.452516	0.0618941	-0.390622	hypo	chr11	117170518	BACE1		Body	OpenSea
cg22488164	0.993016	0.24425	5.94009	7.90568e-07	0.000681142	5.75728	-0.840956	0.598337	-0.242619	hypo	chr12	14716910	PLBD1		Body	N_Shelf
cg00859792	0.855253	-1.10279	5.93974	7.91421e-07	0.000681142	5.75629	-0.85169	-0.74418	-1.59587	hypo	chr6	10556069	GCNT2		5'UTR;1stExon;Body	OpenSea
cg20828207	-1.0589	0.64642	-5.9368	7.98665e-07	0.00068628	5.74789	1.01678	0.218301	1.23509	hyper	chr6	144286118	PLAGL1		5'UTR	OpenSea
cg15444185	1.17367	-1.36636	5.93633	7.99845e-07	0.00068628	5.74653	-0.960575	-0.961904	-1.92248	hypo	chr8	67454707				Island
cg08904394	0.438673	-0.374894	5.93572	8.01344e-07	0.00068628	5.74481	-0.421076	-0.197599	-0.618675	hypo	chr11	64108902	CCDC88B	Promoter_Associated	Body	N_Shore
cg09168066	0.407489	0.278352	5.93569	8.01419e-07	0.00068628	5.74472	-0.402688	0.447905	0.0452165	hypo	chr17	7579705	TP53		Body;TSS1500;ExonBnd;5'UTR	OpenSea
cg15432711	0.446946	-0.0569123	5.93374	8.06297e-07	0.000686817	5.73913	-0.416638	0.118514	-0.298124	hypo	chr11	63952213	STIP1		TSS1500	N_Shore
cg08793976	0.493365	1.13975	5.93373	8.06302e-07	0.000686817	5.73913	-0.476911	1.34056	0.863647	hypo	chr7	5421848	TNRC18		Body	OpenSea
cg11324184	0.371796	0.933391	5.93368	8.06427e-07	0.000686817	5.73898	-0.387505	1.09655	0.709046	hypo	chr4	139964223	NOCT		ExonBnd;Body	OpenSea
cg18805906	0.416422	2.68276	5.93329	8.0742e-07	0.000686817	5.73785	-0.398918	2.85073	2.45181	hypo	chr17	48251214	SGCA|HILS1		Body;TSS1500	OpenSea
cg02724496	0.440077	-1.69558	5.93307	8.07963e-07	0.000686817	5.73723	-0.448752	-1.50663	-1.95538	hypo	chr16	31129765	KAT8	Promoter_Associated	Body	S_Shore
cg23487312	0.562175	-0.0898271	5.93302	8.08091e-07	0.000686817	5.73708	-0.511216	0.125422	-0.385794	hypo	chr3	62401106	CADPS		Body	OpenSea
cg08023827	-0.96634	-1.81242	-5.93239	8.0967e-07	0.000687302	5.73528	0.777503	-2.13979	-1.36229	hyper	chr15	70827637		Promoter_Associated_Cell_type_specific		OpenSea
cg01856536	1.20854	-1.7863	5.93139	8.12172e-07	0.000688568	5.73244	-1.16544	-1.29558	-2.46103	hypo	chr11	11429018	GALNT18		Body	OpenSea
cg07471256	-0.806293	1.3833	-5.92887	8.1856e-07	0.000690546	5.72522	0.788596	1.05126	1.83986	hyper	chr11	96057505	MAML2		Body	OpenSea
cg09854615	0.800458	-1.18778	5.92981	8.16159e-07	0.000690546	5.72793	-0.752606	-0.87089	-1.6235	hypo	chr11	69259788				S_Shore
cg25749839	1.26223	-2.75881	5.92911	8.17948e-07	0.000690546	5.72591	-1.16549	-2.26808	-3.43357	hypo	chr8	86209811		Unclassified		OpenSea
cg01504420	0.466156	-0.114513	5.92899	8.1824e-07	0.000690546	5.72558	-0.458287	0.0784496	-0.379837	hypo	chr22	45880094				OpenSea
cg05008895	0.879906	-1.78539	5.92819	8.20281e-07	0.000690546	5.72329	-0.927144	-1.39501	-2.32215	hypo	chr16	1458735	UNKL	Unclassified	Body	S_Shore
cg07198997	0.535966	-0.33533	5.92807	8.20583e-07	0.000690546	5.72295	-0.542047	-0.107099	-0.649146	hypo	chr1	24120115	LYPLA2	Unclassified_Cell_type_specific	Body	S_Shelf
cg15809116	0.777169	-1.58581	5.92661	8.24304e-07	0.000691529	5.71878	-0.762831	-1.26462	-2.02745	hypo	chr1	166945486	ILDR2|MAEL		TSS1500;5'UTR	S_Shore
cg09185640	0.37581	-0.377579	5.92621	8.25319e-07	0.000691529	5.71765	-0.389742	-0.213477	-0.603219	hypo	chr15	68875671	CORO2B		Body	S_Shelf
cg08357188	0.466568	2.34379	5.92608	8.25669e-07	0.000691529	5.71726	-0.482445	2.54692	2.06448	hypo	chr9	3524000	RFX3		5'UTR	N_Shelf
cg08000261	0.762496	-1.10982	5.9256	8.26883e-07	0.000691529	5.7159	-0.736184	-0.799851	-1.53603	hypo	chr5	149524576	PDGFRB		5'UTR	OpenSea
cg02385309	0.876256	-0.804718	5.92514	8.28077e-07	0.000691529	5.71457	-0.894521	-0.428078	-1.3226	hypo	chr22	38609371	MAFF		5'UTR	N_Shore
cg06084526	0.57985	-0.545961	5.92508	8.28221e-07	0.000691529	5.71441	-0.579477	-0.301971	-0.881447	hypo	chr2	47445633	LOC101927043		Body	OpenSea
cg08362880	0.696611	-0.419767	5.9245	8.29709e-07	0.000691529	5.71276	-0.69726	-0.126184	-0.823444	hypo	chr6	32053600	TNXB		Body	N_Shore
cg09572816	0.311097	0.464835	5.92441	8.29936e-07	0.000691529	5.71251	-0.303297	0.592538	0.289242	hypo	chr14	102240912	PPP2R5C		Body	OpenSea
cg01155426	0.902502	-0.161414	5.92361	8.31999e-07	0.000691529	5.71022	-0.781322	0.167564	-0.613759	hypo	chr1	36039423	TFAP2E		Body	Island
cg06901890	1.05401	-2.29644	5.92356	8.32127e-07	0.000691529	5.71008	-0.836932	-1.94405	-2.78098	hypo	chr9	132803508	FNBP1		Body	N_Shore
cg04423939	0.522486	2.54183	5.92326	8.32911e-07	0.000691529	5.70921	-0.570187	2.78191	2.21172	hypo	chr14	100594432	EVL		Body	OpenSea
cg02867242	0.62575	2.4459	5.92232	8.35346e-07	0.000692707	5.70652	-0.699187	2.7403	2.04111	hypo	chr6	31832445	SLC44A4		Body	S_Shore
cg03090734	0.840539	-2.34576	5.92145	8.37596e-07	0.000693729	5.70404	-0.793196	-2.01178	-2.80498	hypo	chr10	44525757		Unclassified		OpenSea
cg06422167	0.665719	1.17339	5.92037	8.40399e-07	0.000695206	5.70096	-0.748201	1.48842	0.740223	hypo	chr1	26406870				OpenSea
cg09525260	0.755137	-0.311006	5.9195	8.42674e-07	0.000695794	5.69847	-0.838896	0.0422129	-0.796683	hypo	chr15	84523205	ADAMTSL3		Body	OpenSea
cg14373322	0.909409	-1.99646	5.91932	8.43151e-07	0.000695794	5.69795	-0.981001	-1.58341	-2.56441	hypo	chr19	47226202	STRN4	Unclassified_Cell_type_specific	ExonBnd;Body	OpenSea
cg08088075	0.726118	0.476327	5.91857	8.45109e-07	0.000696566	5.69581	-0.699402	0.770812	0.0714099	hypo	chr2	220264753				OpenSea
cg07102741	0.827775	-2.08237	5.91363	8.58162e-07	0.000706471	5.68169	-0.730551	-1.77477	-2.50532	hypo	chr5	78808642	HOMER1		1stExon;5'UTR	N_Shore
cg00226651	0.686117	0.974806	5.91285	8.60237e-07	0.000707324	5.67947	-0.74224	1.28733	0.545088	hypo	chr17	2338521	METTL16		Body	OpenSea
cg07728212	0.317428	-0.0544815	5.91181	8.6301e-07	0.000708104	5.6765	-0.330114	0.0845138	-0.2456	hypo	chr22	32022290	PISD	Unclassified_Cell_type_specific	5'UTR	OpenSea
cg25520265	0.447653	2.32347	5.91172	8.63263e-07	0.000708104	5.67623	-0.48621	2.52819	2.04198	hypo	chr7	100215683				N_Shelf
cg19412295	1.31506	-1.90307	5.91045	8.66646e-07	0.000709762	5.67263	-1.04615	-1.46258	-2.50874	hypo	chr7	90224594				N_Shore
cg01428071	0.763759	0.0664349	5.91	8.67864e-07	0.000709762	5.67133	-0.706493	0.363906	-0.342587	hypo	chr6	79785773	PHIP	Promoter_Associated_Cell_type_specific	Body	N_Shore
cg02091284	0.646972	-1.84279	5.90952	8.6916e-07	0.000709762	5.66996	-0.627858	-1.57843	-2.20629	hypo	chr15	75660209	MAN2C1	Promoter_Associated	Body	N_Shore
cg00299736	0.824498	-1.91724	5.90941	8.69449e-07	0.000709762	5.66965	-0.75339	-1.60002	-2.35341	hypo	chr11	60869969	CD5	Promoter_Associated_Cell_type_specific	5'UTR;1stExon	OpenSea
cg18194850	1.02501	0.668939	5.90869	8.71392e-07	0.000710473	5.6676	-1.05131	1.11159	0.0602869	hypo	chr3	67699305	SUCLG2		Body	OpenSea
cg10111648	0.544181	1.64713	5.90804	8.73155e-07	0.000710473	5.66573	-0.604212	1.90153	1.29732	hypo	chr9	134065507	NUP214		Body	OpenSea
cg02568341	0.697441	-1.32572	5.90768	8.74129e-07	0.000710473	5.66471	-0.679895	-1.03945	-1.71935	hypo	chr16	50459768				OpenSea
cg14874930	0.341466	0.935191	5.90731	8.7514e-07	0.000710473	5.66364	-0.355223	1.08476	0.729535	hypo	chr22	24563192	CABIN1		Body	OpenSea
cg09358973	1.51232	-1.743	5.90717	8.75531e-07	0.000710473	5.66323	-1.44333	-1.13528	-2.57861	hypo	chr1	201618030	NAV1		1stExon	Island
cg27093901	0.986761	-3.39599	5.90668	8.76855e-07	0.000710701	5.66184	-0.799809	-3.05923	-3.85904	hypo	chrX	4171279				OpenSea
cg17723958	0.834173	-2.14386	5.90527	8.80693e-07	0.000712964	5.65781	-0.744466	-1.83041	-2.57487	hypo	chr12	124429295	CCDC92		5'UTR	OpenSea
cg20657272	0.620675	2.68437	5.90414	8.83772e-07	0.000714607	5.6546	-0.630252	2.94974	2.31949	hypo	chr7	22386003	RAPGEF5		5'UTR	OpenSea
cg14255824	-0.782809	0.0599061	-5.90262	8.87957e-07	0.000717141	5.65024	0.655105	-0.215927	0.439177	hyper	chr9	71795999	TJP2		Body;5'UTR	OpenSea
cg22496986	0.542551	0.863649	5.9015	8.91057e-07	0.000717608	5.64703	-0.574184	1.10541	0.531227	hypo	chr17	3794573	CAMKK1		TSS1500;5'UTR	N_Shore
cg07828377	1.14496	1.35605	5.90148	8.91104e-07	0.000717608	5.64698	-0.913981	1.74089	0.826906	hypo	chr17	109496	RPH3AL		Body	OpenSea
cg05460965	0.456776	-0.403219	5.90111	8.92128e-07	0.000717608	5.64593	-0.474427	-0.20346	-0.677887	hypo	chr6	36645100	CDKN1A	Unclassified_Cell_type_specific	TSS1500	N_Shore
cg01650399	0.36408	-0.100107	5.90089	8.92747e-07	0.000717608	5.64529	-0.362831	0.0526645	-0.310167	hypo	chr11	65392579	PCNXL3		Body	OpenSea
cg23097139	0.698517	0.402619	5.90017	8.94735e-07	0.00071836	5.64324	-0.745176	0.716377	-0.0287988	hypo	chr15	75918757	SNUPN	Promoter_Associated	TSS1500;TSS200	S_Shore
cg15946337	0.480731	0.797192	5.89915	8.97551e-07	0.000719773	5.64034	-0.457241	0.989715	0.532474	hypo	chr17	78773498	RPTOR		Body	N_Shelf
cg19487910	0.785477	2.44052	5.89873	8.98723e-07	0.000719823	5.63914	-0.849554	2.79823	1.94867	hypo	chr16	67956500	PSKH1		Body	OpenSea
cg14294217	0.491768	1.65122	5.89837	8.99726e-07	0.000719823	5.63811	-0.539504	1.87838	1.33887	hypo	chr16	49707711	ZNF423		Body	OpenSea
cg06044636	0.504602	-0.957053	5.89524	9.08523e-07	0.000725893	5.62914	-0.52624	-0.735478	-1.26172	hypo	chr22	18355420	MICAL3		Body	OpenSea
cg23439009	0.766969	-2.59336	5.89485	9.09603e-07	0.000725893	5.62805	-0.689744	-2.30294	-2.99269	hypo	chr7	73530827	LIMK1		Body	OpenSea
cg10955910	0.340184	-0.306086	5.89453	9.10508e-07	0.000725893	5.62713	-0.359216	-0.154837	-0.514053	hypo	chr7	157207907	DNAJB6		Body	S_Shore
cg02441474	1.24166	0.209196	5.89156	9.18934e-07	0.000731755	5.61864	-1.17411	0.703558	-0.470552	hypo	chr16	89165300	ACSF3		Body;5'UTR	N_Shore
cg01967448	0.358272	0.0279816	5.8903	9.22542e-07	0.00073377	5.61503	-0.355386	0.177618	-0.177768	hypo	chr7	2733730	AMZ1		5'UTR	OpenSea
cg19935718	0.880463	-2.13329	5.88928	9.25451e-07	0.000735227	5.61213	-0.902664	-1.75322	-2.65588	hypo	chr10	125802965	CHST15		Body	N_Shore
cg16310045	0.966381	3.07306	5.88818	9.28608e-07	0.000736876	5.60899	-1.04906	3.51477	2.46571	hypo	chr10	114813758	TCF7L2		Body	OpenSea
cg20037145	0.3939	0.349469	5.88769	9.30036e-07	0.000737151	5.60758	-0.411277	0.522638	0.111362	hypo	chr11	126279702	ST3GAL4		Body	OpenSea
cg01403010	0.84875	-2.95339	5.8861	9.34618e-07	0.000739821	5.60305	-0.81818	-2.60889	-3.42707	hypo	chr22	38609534	MAFF	Unclassified	5'UTR	N_Shore
cg04664595	0.85977	0.812907	5.88577	9.35576e-07	0.000739821	5.60211	-0.855756	1.17323	0.317469	hypo	chr14	95147289		Unclassified_Cell_type_specific		OpenSea
cg20815560	-0.639435	-0.453131	-5.88431	9.39835e-07	0.000740109	5.59792	0.609206	-0.709639	-0.100433	hyper	chr18	60718358				OpenSea
cg00364907	0.359487	-0.81308	5.88499	9.37843e-07	0.000740109	5.59987	-0.302367	-0.685768	-0.988134	hypo	chr17	75473344	SEP9		Body;5'UTR	OpenSea
cg02914397	0.449136	0.705661	5.88423	9.40062e-07	0.000740109	5.5977	-0.444345	0.892753	0.448409	hypo	chr12	49951757	KCNH3		3'UTR	OpenSea
cg11255674	0.859224	-2.80519	5.88368	9.41676e-07	0.000740109	5.59612	-0.792263	-2.47161	-3.26387	hypo	chr4	87278973	MAPK10		5'UTR	OpenSea
cg08224477	0.437273	1.37637	5.88309	9.43398e-07	0.000740109	5.59443	-0.442571	1.56272	1.12015	hypo	chr11	62556564	TMEM179B|MIR6748		Body;TSS1500	S_Shore
cg27141845	0.711604	2.78992	5.883	9.43654e-07	0.000740109	5.59418	-0.811949	3.1318	2.31985	hypo	chr12	121950515	KDM2B		Body	OpenSea
cg11605450	0.667681	1.74415	5.88274	9.44411e-07	0.000740109	5.59344	-0.783037	2.07385	1.29082	hypo	chr3	49332009	USP4	Gene_Associated	Body	OpenSea
cg22427797	0.637922	0.600709	5.88267	9.44626e-07	0.000740109	5.59323	-0.572231	0.841649	0.269418	hypo	chr1	214740759				OpenSea
cg12275289	0.502857	0.81022	5.87921	9.54806e-07	0.000747226	5.58336	-0.593454	1.0601	0.466641	hypo	chr6	30691665	TUBB		Body	S_Shelf
cg27533637	0.768681	-0.118191	5.87878	9.56075e-07	0.000747295	5.58213	-0.810259	0.222971	-0.587288	hypo	chr6	3164715				S_Shore
cg05836943	0.393915	-1.03255	5.87844	9.57087e-07	0.000747295	5.58116	-0.409895	-0.859964	-1.26986	hypo	chr16	28888925	ATP2A1		TSS1500	N_Shelf
cg14124980	0.327757	0.119163	5.87784	9.5887e-07	0.000747831	5.57944	-0.35349	0.268	-0.0854892	hypo	chr11	66405450	RBM4|RBM14-RBM4	Unclassified	TSS1500;Body	N_Shore
cg06115314	1.01186	-0.0507998	5.8766	9.62561e-07	0.000749851	5.5759	-0.98209	0.362712	-0.619378	hypo	chr7	139742085	PARP12		Body	OpenSea
cg18997635	0.585264	1.4986	5.8757	9.65249e-07	0.000751087	5.57333	-0.573609	1.74012	1.16651	hypo	chr2	242449083	STK25		TSS1500;TSS200	S_Shore
cg20868379	0.346484	-0.20654	5.87475	9.68116e-07	0.000752031	5.5706	-0.354361	-0.0573348	-0.411696	hypo	chr10	72136860	LRRC20		TSS1500;5'UTR;Body	OpenSea
cg05296770	0.883291	-3.6132	5.87456	9.68669e-07	0.000752031	5.57007	-0.789636	-3.28072	-4.07036	hypo	chr16	4357318		Promoter_Associated		N_Shore
cg16095814	0.700801	-0.057015	5.87097	9.79539e-07	0.000758925	5.55979	-0.761907	0.263788	-0.498119	hypo	chr7	1566558				N_Shelf
cg01132949	0.596673	2.36534	5.87089	9.79775e-07	0.000758925	5.55957	-0.621112	2.62686	2.00574	hypo	chr2	85503831	TCF7L1		Body	OpenSea
cg14158827	0.887397	2.34396	5.87003	9.82376e-07	0.000759487	5.55712	-0.83034	2.69358	1.86324	hypo	chr5	131310924	ACSL6	Promoter_Associated_Cell_type_specific	Body	OpenSea
cg02909097	0.520245	0.157408	5.86972	9.83319e-07	0.000759487	5.55624	-0.499347	0.367659	-0.131688	hypo	chr17	2843206	RAP1GAP2		Body	OpenSea
cg16733419	0.693294	2.71968	5.86955	9.83844e-07	0.000759487	5.55575	-0.767215	3.04272	2.2755	hypo	chr11	8983288	TMEM9B		Body	N_Shelf
cg18670508	0.60419	2.74246	5.8686	9.86759e-07	0.000760876	5.55302	-0.631467	3.00834	2.37688	hypo	chr7	100761728				OpenSea
cg22140810	0.573528	1.48619	5.86786	9.89019e-07	0.000761757	5.55091	-0.563001	1.72324	1.16024	hypo	chr7	143056983	FAM131B		Body;5'UTR	N_Shore
cg26936966	0.55679	1.75034	5.86675	9.92424e-07	0.000762229	5.54774	-0.60752	2.00614	1.39862	hypo	chr8	136612125	KHDRBS3		Body	OpenSea
cg03445143	0.545894	1.60962	5.86659	9.92913e-07	0.000762229	5.54729	-0.612755	1.86762	1.25487	hypo	chr17	30810170	PSMD11		3'UTR	N_Shelf
cg02143897	1.28842	-2.05891	5.86657	9.92987e-07	0.000762229	5.54722	-1.41994	-1.46104	-2.88098	hypo	chr10	35010273	PARD3		Body	OpenSea
cg02976843	0.697776	-0.959075	5.86452	9.99322e-07	0.000765823	5.54136	-0.708041	-0.660953	-1.36899	hypo	chr17	2843257	RAP1GAP2		Body	OpenSea
cg11835462	0.41748	-0.156093	5.86433	9.99916e-07	0.000765823	5.54081	-0.506345	0.0571051	-0.44924	hypo	chr2	233433065	EIF4E2		Body	OpenSea
cg15589354	0.678277	-2.63975	5.86331	1.00308e-06	0.000766838	5.5379	-0.613495	-2.38143	-2.99493	hypo	chr1	229760606	URB2|TAF5L		TSS1500;5'UTR	N_Shore
cg11969213	0.954458	1.94502	5.86307	1.00382e-06	0.000766838	5.53722	-0.948693	2.34447	1.39578	hypo	chr17	43324322	LOC100133991|FMNL1	Promoter_Associated	TSS1500;3'UTR	N_Shore
cg21110938	0.735866	-2.57077	5.86248	1.00564e-06	0.000766838	5.53555	-0.711637	-2.27113	-2.98277	hypo	chr16	17249586	XYLT1		Body	OpenSea
cg07518532	0.834932	-1.2723	5.86245	1.00574e-06	0.000766838	5.53546	-0.826937	-0.924116	-1.75105	hypo	chr11	1989507				N_Shore
cg00081324	0.39999	0.460678	5.86186	1.00759e-06	0.000767389	5.53377	-0.371848	0.617245	0.245397	hypo	chr17	48201233	SAMD14		Body	OpenSea
cg27589809	-1.01381	1.66704	-5.85967	1.01446e-06	0.000771301	5.5275	0.841789	1.31261	2.15439	hyper	chr3	50650410	CISH		TSS1500	S_Shore
cg18156396	0.726139	-2.79188	5.8595	1.01499e-06	0.000771301	5.52702	-0.738243	-2.48104	-3.21928	hypo	chr16	78796345	WWOX		Body	OpenSea
cg23671297	0.482146	1.26892	5.8583	1.01877e-06	0.000773314	5.52359	-0.546929	1.4992	0.952275	hypo	chr3	59412514		Unclassified_Cell_type_specific		OpenSea
cg18684887	0.515837	0.359359	5.85523	1.02854e-06	0.000779857	5.5148	-0.478317	0.560755	0.0824385	hypo	chr19	46078161	OPA3		Body	OpenSea
cg14129477	-1.18032	2.1339	-5.85465	1.03039e-06	0.000780392	5.51315	0.8988	1.75546	2.65426	hyper	chr17	53422220				OpenSea
cg24248329	1.30574	-2.91448	5.85251	1.03725e-06	0.000784718	5.50703	-0.980408	-2.50168	-3.48209	hypo	chr1	41175132	NFYC	Promoter_Associated	1stExon;5'UTR	OpenSea
cg17822325	0.734594	-1.10241	5.85185	1.03937e-06	0.000785453	5.50514	-0.72201	-0.798406	-1.52042	hypo	chr1	31896462	SERINC2		Body	OpenSea
cg19664550	0.693554	-1.46301	5.85078	1.04281e-06	0.00078686	5.5021	-0.694826	-1.17045	-1.86527	hypo	chr1	52669894	ZFYVE9		5'UTR	OpenSea
cg01005506	0.670723	-1.13005	5.85055	1.04354e-06	0.00078686	5.50145	-0.635878	-0.862315	-1.49819	hypo	chr10	64565768	ADO		3'UTR;1stExon	Island
cg14718754	0.763551	-2.14933	5.84819	1.05121e-06	0.000791764	5.4947	-0.786211	-1.8183	-2.60451	hypo	chr17	1092278				OpenSea
cg03969725	0.59824	0.850135	5.84701	1.05509e-06	0.000793806	5.49131	-0.562436	1.08695	0.524514	hypo	chr20	44442019	UBE2C	Promoter_Associated	5'UTR;1stExon;Body	S_Shore
cg20733077	1.14145	1.4735	5.84582	1.05898e-06	0.000795577	5.48792	-1.01924	1.90265	0.883411	hypo	chr13	50700845	DLEU2		TSS1500	Island
cg01015210	0.556132	-1.30465	5.84558	1.05977e-06	0.000795577	5.48723	-0.537981	-1.07814	-1.61612	hypo	chr5	141475540		Unclassified_Cell_type_specific		OpenSea
cg04537050	0.814674	2.35952	5.84478	1.06241e-06	0.000796682	5.48493	-0.845413	2.71549	1.87007	hypo	chr16	3149195				OpenSea
cg02011520	0.422927	1.27196	5.8443	1.06397e-06	0.000796975	5.48358	-0.424463	1.45068	1.02622	hypo	chr3	12881672	RPL32		Body;1stExon	N_Shore
cg07815836	0.885958	1.16836	5.84378	1.06571e-06	0.0007974	5.48208	-0.701682	1.4638	0.762122	hypo	chr19	58715351	ZNF274		Body;5'UTR	Island
cg09737793	0.348516	0.123058	5.84291	1.0686e-06	0.000798682	5.47958	-0.341315	0.26677	-0.0745449	hypo	chr12	111749005	CUX2		Body	S_Shore
cg25971823	0.6363	3.15174	5.84185	1.07209e-06	0.000800415	5.47658	-0.605083	3.40651	2.80143	hypo	chr20	33515143	ACSS2		Body;3'UTR	OpenSea
cg01621943	0.689268	-0.663671	5.84123	1.07416e-06	0.000801086	5.47479	-0.679711	-0.377477	-1.05719	hypo	chr17	53531409				OpenSea
cg05638011	0.445914	-0.688955	5.84044	1.07681e-06	0.000802182	5.47253	-0.440155	-0.503627	-0.943782	hypo	chr11	73691625	UCP2	Promoter_Associated	5'UTR	N_Shelf
cg15910200	0.853935	-2.54156	5.84005	1.07811e-06	0.000802275	5.47141	-0.827871	-2.19298	-3.02085	hypo	chr15	77826145				OpenSea
cg19771626	0.560366	2.1552	5.83881	1.08225e-06	0.000804478	5.46788	-0.598344	2.40713	1.80879	hypo	chr12	133127043	FBRSL1	Unclassified_Cell_type_specific	Body	S_Shore
cg15949111	0.776499	0.84474	5.83824	1.08418e-06	0.000804912	5.46624	-0.807689	1.18482	0.377131	hypo	chr1	113254079	PPM1J		Body	S_Shelf
cg14786757	0.561181	2.46235	5.83793	1.0852e-06	0.000804912	5.46537	-0.658811	2.73974	2.08093	hypo	chr19	5588795	SAFB2		Body	S_Shore
cg05283629	0.720139	-2.1291	5.83645	1.09022e-06	0.000807104	5.46112	-0.661635	-1.85051	-2.51215	hypo	chr15	41806200	LTK		TSS200	S_Shore
cg18330409	0.373065	0.890352	5.83636	1.09052e-06	0.000807104	5.46086	-0.386134	1.05293	0.666801	hypo	chr17	27898790	TP53I13		Body	N_Shore
cg05446659	0.650672	-1.78757	5.8357	1.09276e-06	0.00080788	5.45898	-0.69371	-1.49548	-2.18919	hypo	chr17	46026612	PNPO	Promoter_Associated	3'UTR	OpenSea
cg21774827	0.384281	1.56817	5.83519	1.09447e-06	0.000808273	5.45753	-0.376647	1.72676	1.35011	hypo	chr19	54379120	MYADM		3'UTR	S_Shore
cg21489638	-0.83157	2.02423	-5.83427	1.09761e-06	0.000808835	5.45489	0.756142	1.70586	2.462	hyper	chr7	130671028	LINC-PINT		Body	OpenSea
cg05468303	1.14687	-3.00828	5.8345	1.09681e-06	0.000808835	5.45556	-1.05019	-2.56609	-3.61628	hypo	chr22	18894389	DGCR6	Promoter_Associated	Body	S_Shore
cg14341251	0.535517	-1.91716	5.8316	1.10672e-06	0.000814673	5.44727	-0.560814	-1.68102	-2.24184	hypo	chr20	62442142	ZBTB46-AS1		Body	S_Shore
cg11745355	0.733753	1.96478	5.83092	1.10906e-06	0.000815513	5.44532	-0.760802	2.28512	1.52432	hypo	chr20	13085698	SPTLC3	Promoter_Associated	Body	OpenSea
cg21722785	0.473572	0.27022	5.83016	1.11169e-06	0.000816567	5.44314	-0.456813	0.462562	0.00574905	hypo	chr17	8127367	C17orf44		TSS200	S_Shore
cg19039146	0.583923	2.85091	5.8292	1.11501e-06	0.00081812	5.4404	-0.580967	3.09553	2.51456	hypo	chr1	22147952	LDLRAD2		Body;ExonBnd	N_Shore
cg00475235	0.907488	-0.444729	5.82773	1.12008e-06	0.000820959	5.43621	-0.812505	-0.102622	-0.915127	hypo	chr17	54236118	ANKFN1		Body	OpenSea
cg24296462	0.608744	2.08142	5.82622	1.12535e-06	0.000823937	5.43188	-0.668778	2.36301	1.69423	hypo	chr16	85316554	LINC00311		TSS200	N_Shore
cg18215677	0.877661	-0.581691	5.82572	1.12711e-06	0.000824336	5.43045	-0.882926	-0.209933	-1.09286	hypo	chr16	50647798	NKD1		Body	OpenSea
cg03265752	0.299268	0.465973	5.82507	1.12937e-06	0.000825107	5.4286	-0.294533	0.589987	0.295454	hypo	chr19	3514804	FZR1		5'UTR	OpenSea
cg01771885	0.411835	1.37369	5.82333	1.1355e-06	0.000828694	5.42361	-0.383468	1.53515	1.15168	hypo	chr20	60882801	ADRM1	Gene_Associated_Cell_type_specific	Body	Island
cg11465404	0.744214	-3.29323	5.82268	1.13779e-06	0.000829478	5.42175	-0.676235	-3.0085	-3.68473	hypo	chr15	22550643				S_Shelf
cg27512715	0.39257	1.93367	5.82178	1.14096e-06	0.000830901	5.41919	-0.358718	2.08471	1.72599	hypo	chr2	173842032	RAPGEF4		Body	OpenSea
cg22872396	-1.53145	1.59159	-5.81946	1.1492e-06	0.000831353	5.41255	1.34161	1.0267	2.36831	hyper	chr2	167222673	SCN9A		5'UTR	OpenSea
cg01527470	0.408431	-0.580245	5.82096	1.14385e-06	0.000831353	5.41686	-0.423378	-0.401981	-0.825359	hypo	chr1	156104602	LMNA		ExonBnd;Body	N_Shore
cg10430168	0.394635	0.465517	5.81994	1.14747e-06	0.000831353	5.41394	-0.376844	0.624188	0.247344	hypo	chr17	74254668				OpenSea
cg16842926	0.361328	0.442973	5.81978	1.14804e-06	0.000831353	5.41349	-0.354156	0.592091	0.237936	hypo	chr12	6936277	GPR162|P3H3		Body;TSS1500	N_Shore
cg13774994	0.49751	0.515955	5.81951	1.149e-06	0.000831353	5.41271	-0.57157	0.756616	0.185046	hypo	chr4	85517755	CDS1		Body	OpenSea
cg15113457	1.13348	-2.79463	5.81922	1.15004e-06	0.000831353	5.41188	-1.11243	-2.32623	-3.43866	hypo	chr4	128084214				OpenSea
cg24674143	0.759275	2.7207	5.8192	1.15012e-06	0.000831353	5.41182	-0.80059	3.05779	2.2572	hypo	chr3	113460257	NAA50		Body	OpenSea
cg01706263	0.757337	-1.64275	5.81813	1.15395e-06	0.000832857	5.40875	-0.836984	-1.29034	-2.12732	hypo	chr8	10893100	MIR598|XKR6		TSS1500;Body	OpenSea
cg04513311	0.669546	1.798	5.81793	1.15464e-06	0.000832857	5.4082	-0.728282	2.10464	1.37636	hypo	chr16	88972865	CBFA2T3		5'UTR;Body	N_Shelf
cg15456617	1.02062	-1.85358	5.81564	1.16288e-06	0.000837913	5.40164	-0.974248	-1.44337	-2.41762	hypo	chr3	14658918				OpenSea
cg17907003	0.85212	0.873776	5.81503	1.16509e-06	0.000838529	5.39989	-0.761216	1.19429	0.433072	hypo	chr1	117533414				OpenSea
cg01225850	0.467348	0.913315	5.81472	1.1662e-06	0.000838529	5.39902	-0.487078	1.1184	0.631322	hypo	chr6	30522985	GNL1|PRR3		Body;TSS1500	N_Shore
cg14546415	0.666975	-0.450471	5.81371	1.16986e-06	0.000840278	5.39613	-0.664889	-0.170518	-0.835406	hypo	chr7	2277069	FTSJ2	Gene_Associated_Cell_type_specific	Body	OpenSea
cg18082112	0.905654	-3.51869	5.81285	1.17301e-06	0.000841652	5.39365	-0.725334	-3.21329	-3.93862	hypo	chr3	184870137	C3orf70		Body	N_Shore
cg06543730	1.14601	-1.27532	5.81201	1.17605e-06	0.000842925	5.39127	-1.15249	-0.790063	-1.94256	hypo	chr18	74700055	MBP		Body	OpenSea
cg18425804	0.429375	-0.779402	5.81168	1.17726e-06	0.000842925	5.39032	-0.422195	-0.601636	-1.02383	hypo	chr14	69765225	GALNT16		Body	OpenSea
cg26821137	0.705981	0.794516	5.81099	1.17977e-06	0.000843395	5.38835	-0.682475	1.08187	0.399399	hypo	chr16	69976040				OpenSea
cg03095055	1.47662	3.08148	5.81082	1.18039e-06	0.000843395	5.38787	-1.45567	3.69439	2.23872	hypo	chr19	49133436	SPHK2	Gene_Associated	3'UTR	Island
cg23556574	0.852188	2.08721	5.80926	1.18613e-06	0.000844356	5.3834	-0.843726	2.44246	1.59874	hypo	chr10	13981154	FRMD4A		Body	OpenSea
cg16174348	1.02321	-3.15322	5.80913	1.18662e-06	0.000844356	5.38302	-0.892443	-2.77746	-3.6699	hypo	chr2	133173533	GPR39		TSS1500	Island
cg01857718	0.735686	2.05062	5.80912	1.18664e-06	0.000844356	5.383	-0.82878	2.39958	1.5708	hypo	chr2	121304074				OpenSea
cg11857320	1.05925	-3.12481	5.80911	1.18669e-06	0.000844356	5.38296	-0.898919	-2.74632	-3.64524	hypo	chr4	85424195				S_Shore
cg01385708	0.556983	2.14209	5.80815	1.19022e-06	0.000845989	5.38022	-0.572643	2.3832	1.81056	hypo	chr16	4373570				N_Shelf
cg03567219	0.488855	-1.22037	5.80768	1.19194e-06	0.000846325	5.37889	-0.5097	-1.00576	-1.51546	hypo	chr11	8988928	TMEM9B-AS1		Body	S_Shelf
cg19800916	0.837778	-3.8834	5.80715	1.19391e-06	0.000846409	5.37737	-0.661844	-3.60473	-4.26658	hypo	chr10	121065912	GRK5	Promoter_Associated	Body	OpenSea
cg05443576	0.719734	-2.58656	5.80698	1.19454e-06	0.000846409	5.37688	-0.793991	-2.25225	-3.04624	hypo	chr15	41210272				OpenSea
cg04992921	0.55901	2.45414	5.80658	1.19603e-06	0.000846587	5.37573	-0.496433	2.66317	2.16674	hypo	chr21	46709748	LOC642852		Body	S_Shore
cg20073681	0.652402	1.80038	5.80517	1.20126e-06	0.000849403	5.37171	-0.660751	2.07859	1.41784	hypo	chr16	4674013	MGRN1	Promoter_Associated	TSS1500	N_Shore
cg23942789	0.375119	0.322726	5.80186	1.21365e-06	0.000857276	5.36225	-0.3643	0.476115	0.111816	hypo	chr5	76505840	PDE8B		TSS1500	N_Shore
cg20868997	0.877171	1.8621	5.80053	1.21867e-06	0.000859934	5.35844	-0.808425	2.20249	1.39407	hypo	chr2	122577532				OpenSea
cg04201752	0.445484	-0.383568	5.7994	1.22297e-06	0.000861489	5.3552	-0.431083	-0.202059	-0.633142	hypo	chr3	50360397	HYAL2		TSS200	S_Shore
cg14930963	0.472665	2.29863	5.79928	1.2234e-06	0.000861489	5.35487	-0.45511	2.49025	2.03514	hypo	chr20	49065570				OpenSea
cg24058132	0.517007	-0.214546	5.79833	1.22704e-06	0.000863158	5.35213	-0.528557	0.00800446	-0.520553	hypo	chr14	88459866	GALC	Promoter_Associated	1stExon;5'UTR	S_Shore
cg08355099	0.461669	1.94522	5.79614	1.23537e-06	0.000867982	5.34589	-0.404132	2.11538	1.71125	hypo	chr1	204224820	PLEKHA6		Body	N_Shore
cg15475586	0.563842	2.40984	5.79587	1.23644e-06	0.000867982	5.3451	-0.576404	2.65253	2.07613	hypo	chr1	150240152	APH1A		Body	N_Shore
cg13425938	0.532782	0.170384	5.7947	1.24093e-06	0.000870231	5.34176	-0.558573	0.405572	-0.153001	hypo	chr9	139562397	EGFL7		5'UTR	S_Shore
cg12130407	0.925859	3.29366	5.79419	1.24287e-06	0.000870702	5.34031	-1.02063	3.7234	2.70276	hypo	chr22	30942894	SEC14L6		TSS1500	OpenSea
cg18835596	0.629417	-0.898774	5.79358	1.24525e-06	0.00087147	5.33855	-0.575252	-0.656563	-1.23181	hypo	chr6	135540107	MYB		3'UTR	OpenSea
cg27153944	0.533303	1.95003	5.79273	1.24852e-06	0.000872865	5.33613	-0.661475	2.22855	1.56707	hypo	chr12	56555368				OpenSea
cg03076094	0.630851	-1.7663	5.79209	1.251e-06	0.0008737	5.33431	-0.604532	-1.51176	-2.11629	hypo	chr16	4357346		Promoter_Associated		N_Shore
cg11442071	0.738185	3.4272	5.79112	1.25478e-06	0.00087525	5.33153	-0.674176	3.71107	3.03689	hypo	chrX	89635663				OpenSea
cg08417097	0.979015	-0.943346	5.79079	1.25606e-06	0.00087525	5.33058	-0.743013	-0.630498	-1.37351	hypo	chr1	41175199	NFYC	Promoter_Associated	1stExon;5'UTR	OpenSea
cg26771969	0.750886	2.43302	5.79053	1.25707e-06	0.00087525	5.32984	-0.802055	2.77073	1.96867	hypo	chr19	15358258	BRD4	Gene_Associated_Cell_type_specific	3'UTR;Body	OpenSea
cg13234275	0.694177	3.99806	5.78988	1.25962e-06	0.00087611	5.32797	-0.78059	4.32673	3.54614	hypo	chr11	608991	PHRF1		Body	N_Shelf
cg01816009	0.483529	0.336974	5.78956	1.26088e-06	0.00087611	5.32706	-0.471529	0.535512	0.0639833	hypo	chr9	133966533	LAMC3		Body	OpenSea
cg02246725	0.64264	0.269359	5.78345	1.285e-06	0.000891962	5.30958	-0.595041	0.519903	-0.0751388	hypo	chr11	2014127		Unclassified_Cell_type_specific		S_Shore
cg02933228	0.467334	1.27853	5.78271	1.28794e-06	0.000892716	5.30748	-0.461996	1.47305	1.01106	hypo	chr11	64611087	CDC42BPG	Promoter_Associated	Body	N_Shore
cg13984060	0.415302	0.71107	5.78252	1.2887e-06	0.000892716	5.30693	-0.378761	0.870548	0.491787	hypo	chr8	145018816	PLEC1	Unclassified_Cell_type_specific	Body;1stExon;TSS1500	Island
cg23540139	0.414315	1.24957	5.78203	1.29066e-06	0.000893165	5.30553	-0.484667	1.45364	0.968974	hypo	chr11	614521	IRF7		Body;ExonBnd	N_Shore
cg20107668	0.495807	-0.373324	5.78085	1.29539e-06	0.000895528	5.30216	-0.539586	-0.14613	-0.685716	hypo	chr13	113624471	MCF2L		Body	S_Shore
cg17846122	0.61029	2.05952	5.78024	1.29786e-06	0.000895734	5.3004	-0.676394	2.34431	1.66792	hypo	chr17	64351144	PRKCA		Body	OpenSea
cg09697874	0.537881	0.751516	5.77981	1.29956e-06	0.000895734	5.29919	-0.54648	0.981613	0.435133	hypo	chr19	45783658	MARK4		Body	OpenSea
cg27431877	0.600386	2.43418	5.7798	1.29963e-06	0.000895734	5.29914	-0.602376	2.68782	2.08544	hypo	chr12	124911924	NCOR2		Body	S_Shore
cg11531692	0.327078	-0.170664	5.77872	1.30399e-06	0.00089762	5.29606	-0.342137	-0.026606	-0.368743	hypo	chr17	72325065	KIF19		Body	S_Shelf
cg06986235	0.808387	2.83491	5.77827	1.30578e-06	0.00089762	5.29479	-0.833872	3.18601	2.35214	hypo	chr3	184074838	CLCN2		Body	OpenSea
cg16051275	1.00182	-1.10958	5.77814	1.30632e-06	0.00089762	5.29441	-0.891229	-0.734328	-1.62556	hypo	chr6	4603564				OpenSea
cg02426324	-0.610055	1.8208	-5.77638	1.31346e-06	0.000898	5.28939	0.514217	1.60429	2.1185	hyper	chr7	40680454	C7orf10		Body	OpenSea
cg08335767	0.575234	-2.96918	5.77752	1.30884e-06	0.000898	5.29264	-0.601919	-2.71574	-3.31766	hypo	chr6	34206495	HMGA1		5'UTR;TSS200	S_Shore
cg04111478	1.03962	-1.06928	5.77715	1.31033e-06	0.000898	5.29159	-0.994183	-0.650673	-1.64486	hypo	chr11	1991677				S_Shore
cg12474638	0.355587	0.143308	5.77674	1.31199e-06	0.000898	5.29042	-0.312337	0.274818	-0.0375191	hypo	chr3	8687332	SSUH2		TSS1500;5'UTR	OpenSea
cg06340161	0.534878	1.12415	5.77651	1.31296e-06	0.000898	5.28974	-0.689494	1.41446	0.724969	hypo	chr16	46962962	GPT2		3'UTR	OpenSea
cg11327857	0.866259	-0.937144	5.77572	1.31615e-06	0.000898939	5.2875	-0.817112	-0.593097	-1.41021	hypo	chr4	123747558	FGF2		TSS1500	N_Shore
cg09507718	0.52644	-1.64518	5.77503	1.31899e-06	0.000899934	5.28551	-0.561996	-1.40855	-1.97055	hypo	chr16	53127703	CHD9		5'UTR	OpenSea
cg18879014	0.96312	2.52663	5.77472	1.32025e-06	0.000899934	5.28463	-0.989142	2.94311	1.95396	hypo	chr10	6264562	PFKFB3		Body	S_Shore
cg12328706	0.402591	2.21074	5.77355	1.32507e-06	0.000902032	5.28127	-0.383645	2.37228	1.98863	hypo	chr8	22867192	RHOBTB2		Body	S_Shelf
cg22424909	1.076	0.607412	5.77333	1.32597e-06	0.000902032	5.28064	-1.06306	1.05501	-0.00804277	hypo	chr13	113639318	MCF2L	Unclassified_Cell_type_specific	Body	S_Shelf
cg07429188	0.879361	-0.781748	5.77273	1.32842e-06	0.000902793	5.27895	-0.877563	-0.412248	-1.28981	hypo	chr16	57673289	ADGRG1		1stExon;5'UTR	OpenSea
cg01729523	0.697163	0.701188	5.77162	1.333e-06	0.000903581	5.27577	-0.654481	0.976759	0.322278	hypo	chr19	4792803	FEM1A		1stExon	Island
cg24152685	0.404583	-1.1287	5.77159	1.33315e-06	0.000903581	5.27567	-0.409282	-0.956369	-1.36565	hypo	chr12	121967483	KDM2B		Body	OpenSea
cg02378763	0.36722	-0.868645	5.77141	1.33387e-06	0.000903581	5.27517	-0.382744	-0.70749	-1.09023	hypo	chr9	134363027	PRRC2B		Body	OpenSea
cg13681826	0.664803	0.220444	5.77108	1.33526e-06	0.000903581	5.27421	-0.615065	0.479419	-0.135646	hypo	chr1	1227616		NonGene_Associated		N_Shore
cg07167185	0.809841	-0.982834	5.77085	1.3362e-06	0.000903581	5.27356	-0.871433	-0.615914	-1.48735	hypo	chr1	24120017	LYPLA2	Unclassified_Cell_type_specific	Body	S_Shelf
cg15931839	0.778709	-0.616989	5.77007	1.33943e-06	0.000904864	5.27134	-0.723628	-0.312304	-1.03593	hypo	chr6	111880530	TRAF3IP2		3'UTR;Body	OpenSea
cg11060092	0.597548	2.53444	5.76916	1.34324e-06	0.000906539	5.26872	-0.539554	2.76162	2.22207	hypo	chr16	16242295				OpenSea
cg23135908	0.611618	1.52505	5.76852	1.34587e-06	0.000907169	5.26691	-0.675857	1.80962	1.13376	hypo	chr11	1989715				N_Shore
cg00303541	1.38612	-0.305394	5.76829	1.34683e-06	0.000907169	5.26625	-1.26398	0.22681	-1.03717	hypo	chr3	51741280	GRM2		5'UTR	Island
cg11031221	0.779498	-1.25514	5.7666	1.35392e-06	0.000911042	5.26141	-0.72764	-0.948767	-1.67641	hypo	chr17	70417517	LINC00673	Unclassified_Cell_type_specific	Body	OpenSea
cg17635409	0.945899	-2.9877	5.76585	1.3571e-06	0.000912282	5.25925	-0.852079	-2.62893	-3.48101	hypo	chr16	66836220	CCDC79		TSS1500	S_Shore
cg06000943	0.971713	-1.14956	5.76422	1.36397e-06	0.000915999	5.25459	-0.910835	-0.766055	-1.67689	hypo	chr1	110632445	LINC01397		Body	OpenSea
cg11700985	-0.709881	2.02821	-5.76233	1.37196e-06	0.000917059	5.24921	0.549623	1.79679	2.34642	hyper	chr10	82127205	DYDC2		3'UTR	OpenSea
cg16948145	0.37077	-0.188416	5.76244	1.3715e-06	0.000917059	5.24952	-0.345704	-0.0428561	-0.388561	hypo	chr11	67040123	ADRBK1	Promoter_Associated	Body	OpenSea
cg18599929	0.671182	1.09077	5.7624	1.3717e-06	0.000917059	5.24938	-0.737302	1.40122	0.663915	hypo	chr12	612694	B4GALNT3		Body	OpenSea
cg21942572	0.399599	0.23664	5.76235	1.37188e-06	0.000917059	5.24926	-0.441408	0.422496	-0.0189124	hypo	chr13	113707517	MCF2L		Body	S_Shore
cg02858888	0.762987	-2.28783	5.76226	1.37228e-06	0.000917059	5.24899	-0.720658	-1.9844	-2.70505	hypo	chr20	23637224				OpenSea
cg04543319	0.661789	2.23982	5.76132	1.3763e-06	0.000918845	5.2463	-0.698325	2.53385	1.83552	hypo	chr20	30435686				N_Shore
cg25212397	-0.912758	-0.324178	-5.75793	1.39083e-06	0.000926728	5.23662	0.81411	-0.666961	0.147149	hyper	chr11	102184373				N_Shelf
cg07011538	0.503138	0.826547	5.758	1.39054e-06	0.000926728	5.23681	-0.529403	1.04945	0.52005	hypo	chr2	47497026				N_Shelf
cg13622546	1.02606	-2.21299	5.75683	1.39558e-06	0.000928989	5.23347	-1.11156	-1.74496	-2.85652	hypo	chr9	132402607	ASB6	Promoter_Associated	Body	N_Shore
cg05294300	0.401239	1.61234	5.75611	1.3987e-06	0.000930158	5.23141	-0.380011	1.77234	1.39233	hypo	chr19	17317009	MYO9B		Body	Island
cg01496136	0.601326	-1.31079	5.75438	1.40624e-06	0.000934257	5.22645	-0.632254	-1.04458	-1.67683	hypo	chr16	57375219				OpenSea
cg08800277	0.81608	0.900036	5.75339	1.41055e-06	0.000936209	5.22363	-0.914223	1.28497	0.370749	hypo	chr2	96577476	ANKRD36C		Body	OpenSea
cg06225967	0.426207	-0.672708	5.75212	1.41612e-06	0.000938991	5.22	-0.451362	-0.48266	-0.934022	hypo	chr17	62511734	CEP95		Body	OpenSea
cg01587585	0.660987	-2.38846	5.74993	1.42577e-06	0.000944274	5.21374	-0.700274	-2.09361	-2.79388	hypo	chr2	228631179		Unclassified		OpenSea
cg03328165	1.03911	-2.95845	5.74914	1.42927e-06	0.000944274	5.21148	-1.08244	-2.50269	-3.58512	hypo	chrX	71131891	NHSL2	Unclassified_Cell_type_specific	Body	S_Shore
cg26331741	1.27496	-2.71165	5.74897	1.43005e-06	0.000944274	5.21097	-1.07519	-2.25894	-3.33413	hypo	chrX	39547709				N_Shore
cg08873209	1.33122	-3.27508	5.74888	1.43043e-06	0.000944274	5.21073	-1.0336	-2.83988	-3.87347	hypo	chr1	41175048	NFYC	Promoter_Associated	1stExon;5'UTR	OpenSea
cg02431139	1.01395	-1.52529	5.74875	1.43101e-06	0.000944274	5.21035	-0.834764	-1.17381	-2.00858	hypo	chr13	28540192	CDX2		Body	N_Shore
cg03572700	-1.59083	0.728953	-5.74754	1.43638e-06	0.000945984	5.2069	1.4967	0.0987617	1.59547	hyper	chrX	7000572	HDHD1		Body	OpenSea
cg24546616	0.741322	2.27299	5.74775	1.43547e-06	0.000945984	5.20749	-0.659936	2.55086	1.89092	hypo	chr10	126812987	CTBP2		5'UTR	OpenSea
cg08001107	0.695476	2.76524	5.74708	1.43843e-06	0.000946208	5.20558	-0.756044	3.08358	2.32753	hypo	chr1	87801697	LMO4	Promoter_Associated	Body	S_Shore
cg12451285	0.429079	1.52008	5.74681	1.43962e-06	0.000946208	5.20482	-0.455256	1.71177	1.25652	hypo	chr16	30783088	RNF40		Body	N_Shelf
cg25472872	0.389012	1.10681	5.74653	1.44088e-06	0.000946208	5.20401	-0.343664	1.25151	0.907851	hypo	chr15	72491290	GRAMD2		TSS1500	S_Shore
cg09148852	0.483024	0.812896	5.7461	1.44283e-06	0.000946574	5.20277	-0.480793	1.01534	0.534542	hypo	chr12	122235169	LOC338799	Gene_Associated_Cell_type_specific	Body	Island
cg06430327	0.376007	-0.541679	5.74506	1.44748e-06	0.000948711	5.1998	-0.347906	-0.395192	-0.743098	hypo	chr6	40545955	LRFN2		5'UTR	OpenSea
cg04496129	0.402328	1.03281	5.7441	1.45181e-06	0.00095045	5.19705	-0.437651	1.21709	0.779438	hypo	chr12	56348068	PMEL		Body	OpenSea
cg05901279	0.742635	1.72637	5.74385	1.45292e-06	0.00095045	5.19634	-0.72371	2.03109	1.30738	hypo	chr12	42979568	PRICKLE1		5'UTR	N_Shelf
cg10324292	0.528944	0.812079	5.74169	1.46269e-06	0.000955923	5.19016	-0.503552	1.0241	0.520549	hypo	chr4	122612041	ANXA5		Body	OpenSea
cg16185636	0.991819	-2.44689	5.7412	1.46492e-06	0.000956462	5.18876	-0.947043	-2.04814	-2.99518	hypo	chr21	38163159	HLCS		Body	OpenSea
cg11503671	-0.538749	1.84185	-5.74057	1.46779e-06	0.00095681	5.18695	0.454796	1.65036	2.10515	hyper	chrX	2745940	GYG2		TSS1500	N_Shore
cg18003513	0.669859	1.35041	5.7403	1.46901e-06	0.00095681	5.18618	-0.703481	1.64662	0.943136	hypo	chr11	86281272	ME3		Body	OpenSea
cg04789835	0.38257	0.275154	5.74016	1.46966e-06	0.00095681	5.18578	-0.376173	0.433543	0.0573698	hypo	chr1	11948805				OpenSea
cg02769133	0.813432	-2.01495	5.73981	1.47122e-06	0.000956908	5.1848	-0.754523	-1.69726	-2.45178	hypo	chr10	7667876	ITIH5		Body	OpenSea
cg02964434	0.401089	0.887872	5.73834	1.47794e-06	0.000960368	5.18059	-0.389121	1.05171	0.662591	hypo	chr15	31617537				N_Shore
cg13774825	0.509451	1.53838	5.73558	1.49066e-06	0.000967705	5.1727	-0.475856	1.73874	1.26289	hypo	chr14	105263191	AKT1	Unclassified_Cell_type_specific	TSS1500	S_Shore
cg03268619	0.63938	1.61624	5.73473	1.49461e-06	0.000969351	5.17025	-0.676073	1.90091	1.22483	hypo	chr9	126182386	DENND1A	Unclassified_Cell_type_specific	Body	OpenSea
cg04406114	0.352842	0.172756	5.73366	1.49958e-06	0.000970786	5.16719	-0.35993	0.324305	-0.0356248	hypo	chr19	42599489	POU2F2		Body	N_Shore
cg03484489	0.4799	2.19311	5.73359	1.49992e-06	0.000970786	5.16698	-0.548036	2.42386	1.87583	hypo	chr1	1578865	CDK11B		5'UTR;Body	N_Shore
cg09075063	0.756751	-2.80686	5.7331	1.50219e-06	0.000970786	5.16559	-0.73369	-2.49794	-3.23163	hypo	chrX	40036659	BCOR		TSS200	S_Shore
cg10704729	0.808305	-2.09916	5.73269	1.50408e-06	0.000970786	5.16443	-0.796452	-1.76381	-2.56026	hypo	chr11	60722107				S_Shelf
cg00869550	0.562452	1.62008	5.73244	1.50524e-06	0.000970786	5.16372	-0.59228	1.86947	1.27719	hypo	chr16	58046537	USB1		3'UTR;Body	OpenSea
cg07812289	0.89355	3.00486	5.73223	1.50625e-06	0.000970786	5.1631	-1.06369	3.45273	2.38903	hypo	chr16	4731718	MGRN1		Body	Island
cg21356750	0.56209	1.5812	5.73211	1.5068e-06	0.000970786	5.16277	-0.587008	1.82836	1.24136	hypo	chr6	31864236	EHMT2		Body	N_Shore
cg02856004	0.998573	-0.104938	5.73171	1.50865e-06	0.000971063	5.16163	-0.905881	0.276486	-0.629395	hypo	chr2	162274111	TBR1		Body	S_Shore
cg08643012	0.614838	1.30522	5.73087	1.51262e-06	0.000972699	5.15921	-0.644004	1.57638	0.932375	hypo	chr13	37494946	SMAD9	Unclassified_Cell_type_specific	TSS1500	S_Shore
cg04008601	0.676178	-3.66767	5.72999	1.51673e-06	0.000974421	5.15671	-0.550825	-3.43574	-3.98657	hypo	chr12	103696126	C12orf42		Body	Island
cg04455670	0.880896	-0.408877	5.72958	1.51869e-06	0.000974766	5.15551	-0.787903	-0.0771286	-0.865032	hypo	chr4	169803020	PALLD		Body	S_Shelf
cg20122786	0.961065	-2.40379	5.72914	1.52076e-06	0.000975177	5.15426	-0.934438	-2.01035	-2.94479	hypo	chr14	81687989	GTF2A1		TSS1500	S_Shore
cg12855915	0.478957	-0.052481	5.72661	1.53274e-06	0.000981449	5.14702	-0.513912	0.163903	-0.350009	hypo	chr15	68878828	CORO2B		Body	OpenSea
cg14743859	0.826719	3.28863	5.72646	1.53342e-06	0.000981449	5.14661	-0.872958	3.65619	2.78323	hypo	chr1	2066274	PRKCZ		5'UTR;Body	N_Shore
cg07683388	0.798159	0.189484	5.72499	1.54046e-06	0.000985027	5.14239	-0.720518	0.492859	-0.227658	hypo	chr2	198029332	ANKRD44		Body	Island
cg09005171	0.35053	-0.371109	5.72395	1.54541e-06	0.000987265	5.13943	-0.37818	-0.211876	-0.590056	hypo	chr1	6552140	PLEKHG5		TSS1500;Body	S_Shore
cg03935116	0.691263	-3.38325	5.72263	1.55177e-06	0.000989802	5.13564	-0.639411	-3.11403	-3.75344	hypo	chr12	31476565	FAM60A|FLJ13224		5'UTR;TSS1500	N_Shore
cg23795450	0.461688	0.832995	5.72252	1.55228e-06	0.000989802	5.13534	-0.510885	1.0481	0.53722	hypo	chr14	103242549	TRAF3	Unclassified	TSS1500	OpenSea
cg01929340	0.438717	0.586267	5.72025	1.56328e-06	0.000995885	5.12883	-0.406422	0.757392	0.35097	hypo	chr17	10059923	GAS7		Body	OpenSea
cg06415923	0.651864	-0.796813	5.71885	1.57006e-06	0.000999268	5.12484	-0.584446	-0.55073	-1.13518	hypo	chr1	155043961		Unclassified_Cell_type_specific		S_Shore
cg06692209	0.497525	1.22321	5.71816	1.57344e-06	0.00100048	5.12286	-0.52523	1.44436	0.919128	hypo	chr7	100032730				N_Shore
cg24705939	0.694418	2.01911	5.71733	1.57749e-06	0.00100213	5.12048	-0.788006	2.35091	1.5629	hypo	chr8	30413864	RBPMS	Unclassified	Body	OpenSea
cg06096184	0.864095	-3.79227	5.71681	1.58005e-06	0.0010022	5.11899	-0.668822	-3.51066	-4.17949	hypo	chr3	66549732	LRIG1		Body	N_Shore
cg23733845	1.26751	0.971732	5.71671	1.58054e-06	0.0010022	5.1187	-1.15185	1.45672	0.30487	hypo	chr7	101936527	SH2B2		Body	Island
cg17427615	0.311379	0.505764	5.71612	1.58339e-06	0.00100263	5.11704	-0.307106	0.635071	0.327965	hypo	chr19	3539097	C19orf28|C19orf71		Body;TSS200;3'UTR	OpenSea
cg23534245	0.72147	-0.241489	5.71584	1.58477e-06	0.00100263	5.11624	-0.711803	0.0582175	-0.653586	hypo	chr20	6751435	BMP2		Body	S_Shore
cg25986240	0.318628	0.573414	5.71567	1.58563e-06	0.00100263	5.11574	-0.335808	0.714807	0.378999	hypo	chr4	9926439	SLC2A9		Body	OpenSea
cg20110062	0.288539	1.01127	5.71208	1.60338e-06	0.00101282	5.10547	-0.281444	1.12977	0.848326	hypo	chr22	22277737	PPM1F		Body	OpenSea
cg23335299	0.647616	-0.902887	5.71181	1.60473e-06	0.00101282	5.10469	-0.619266	-0.642144	-1.26141	hypo	chr15	90291756				N_Shore
cg00504599	0.791045	-2.13579	5.71146	1.60647e-06	0.00101298	5.10369	-0.761158	-1.8153	-2.57646	hypo	chr17	79428036	BAHCC1		Body	Island
cg27377632	0.590245	2.97123	5.71067	1.6104e-06	0.00101452	5.10144	-0.649435	3.24468	2.59524	hypo	chr19	677895	FSTL3	Unclassified_Cell_type_specific	Body	N_Shore
cg20494891	-0.738695	-0.90165	-5.71033	1.61212e-06	0.00101467	5.10046	0.660168	-1.17962	-0.519448	hyper	chr15	59642565	MYO1E		Body	OpenSea
cg24026299	0.524368	0.563664	5.70989	1.61433e-06	0.00101512	5.09919	-0.525175	0.78479	0.259615	hypo	chr10	13387206	SEPHS1		5'UTR	OpenSea
cg13307920	0.859649	1.67203	5.70809	1.62337e-06	0.00101986	5.09405	-0.870652	2.03862	1.16797	hypo	chr12	124429149	CCDC92		5'UTR	OpenSea
cg25644877	0.430466	2.1456	5.70677	1.63001e-06	0.00102309	5.09028	-0.501313	2.35668	1.85536	hypo	chr11	251188	PSMD13	Gene_Associated_Cell_type_specific	Body	OpenSea
cg07759431	0.5525	1.03084	5.70621	1.63282e-06	0.00102392	5.08869	-0.580754	1.27537	0.694617	hypo	chr20	33831538	MMP24		Body	OpenSea
cg25250998	0.706278	-3.69369	5.70572	1.63533e-06	0.00102451	5.08728	-0.644155	-3.42247	-4.06662	hypo	chr10	106028373	GSTO2	Promoter_Associated	TSS1500	N_Shore
cg19572328	0.341187	1.40646	5.70543	1.63678e-06	0.00102451	5.08646	-0.344263	1.55141	1.20714	hypo	chr17	73897795	MRPL38		Body;ExonBnd	N_Shelf
cg19434960	-0.622858	-0.510009	-5.70432	1.64246e-06	0.00102513	5.08326	0.61514	-0.769016	-0.153876	hyper	chr21	25294672				OpenSea
cg15187398	1.35613	-0.670202	5.70451	1.64149e-06	0.00102513	5.0838	-1.18524	-0.171154	-1.35639	hypo	chr19	2093896	MOBKL2A		5'UTR	N_Shore
cg02262195	0.400638	0.765837	5.70435	1.64229e-06	0.00102513	5.08336	-0.455398	0.957583	0.502185	hypo	chr9	100838988	NANS		Body	OpenSea
cg25425189	0.36632	0.95853	5.70388	1.64466e-06	0.00102513	5.08203	-0.3704	1.11449	0.744088	hypo	chr17	37349801	CACNB1		Body	N_Shelf
cg00809353	0.604381	-1.80192	5.70376	1.64528e-06	0.00102513	5.08168	-0.602781	-1.54812	-2.1509	hypo	chr11	64661022				N_Shore
cg11809928	0.908704	-0.926715	5.70144	1.65718e-06	0.0010316	5.07503	-0.87702	-0.557444	-1.43446	hypo	chr20	45980510	ZMYND8		5'UTR;Body	OpenSea
cg09073467	0.339464	1.1673	5.70102	1.65932e-06	0.00103199	5.07384	-0.32782	1.30532	0.977504	hypo	chr1	6155515	KCNAB2		ExonBnd;Body	OpenSea
cg19145995	0.463479	2.43279	5.69653	1.68262e-06	0.00104471	5.06098	-0.46787	2.62979	2.16192	hypo	chr19	4038489				Island
cg25748136	0.881778	-3.24322	5.69637	1.68344e-06	0.00104471	5.06053	-0.710112	-2.94422	-3.65434	hypo	chr17	63555464	AXIN2		5'UTR	N_Shore
cg24921140	0.591177	2.85178	5.69619	1.68437e-06	0.00104471	5.06002	-0.636925	3.11996	2.48303	hypo	chr3	156260776	SSR3		3'UTR	OpenSea
cg01017464	1.0784	-2.44767	5.69561	1.6874e-06	0.00104563	5.05837	-1.05656	-2.0028	-3.05937	hypo	chr18	47018095	SNORD58A|SNORD58B|RPL17	Promoter_Associated_Cell_type_specific	TSS1500;Body;5'UTR	N_Shore
cg03529184	0.597451	0.697808	5.6952	1.68954e-06	0.00104601	5.0572	-0.65113	0.971968	0.320838	hypo	chr20	30062162	DEFB124|REM1		TSS1500	N_Shore
cg13278915	0.497155	2.29863	5.69453	1.69308e-06	0.00104725	5.05526	-0.499221	2.50883	2.00961	hypo	chr19	18652393	FKBP8		Body	N_Shore
cg01044637	1.35253	-0.118499	5.69285	1.70191e-06	0.00105135	5.05047	-1.16517	0.372098	-0.793069	hypo	chr3	13082751	IQSEC1		Body	OpenSea
cg00420193	1.04735	0.133209	5.69269	1.70279e-06	0.00105135	5.04999	-1.01385	0.560095	-0.453759	hypo	chr18	47017918	RPL17|RPL17-C18orf32|SNORD58A	Promoter_Associated_Cell_type_specific	Body;5'UTR;ExonBnd;1stExon;TSS1500	N_Shore
cg25496213	0.471189	-4.12278	5.69217	1.70553e-06	0.00105209	5.04851	-0.375316	-3.96476	-4.34007	hypo	chrX	101854377	ARMCX5	Promoter_Associated	5'UTR;TSS200	Island
cg00869671	0.422329	-0.0480714	5.68827	1.72629e-06	0.00106247	5.03735	-0.39504	0.118261	-0.276779	hypo	chr2	241895155	LOC200772		Body	OpenSea
cg13043260	0.365213	-1.07812	5.68811	1.72715e-06	0.00106247	5.03689	-0.334485	-0.93728	-1.27177	hypo	chr1	202560371	SYT2		3'UTR	OpenSea
cg01167556	0.763079	-0.435054	5.68808	1.72727e-06	0.00106247	5.03683	-0.624944	-0.171919	-0.796863	hypo	chr12	56323639	DGKA	Promoter_Associated	TSS1500	N_Shelf
cg23726696	0.595842	2.59061	5.68781	1.72875e-06	0.00106247	5.03604	-0.632901	2.85709	2.22419	hypo	chr12	93548959	LOC643339		Body	OpenSea
cg03840289	0.776756	-1.95742	5.68739	1.73099e-06	0.00106247	5.03484	-0.77748	-1.63006	-2.40754	hypo	chr4	2262318	MXD4		Body	N_Shore
cg14781394	0.575907	-1.11452	5.68699	1.73312e-06	0.00106247	5.03371	-0.587607	-0.867109	-1.45472	hypo	chr19	16441457		Unclassified		S_Shelf
cg02235429	0.562812	2.05936	5.68697	1.73327e-06	0.00106247	5.03363	-0.591778	2.30853	1.71675	hypo	chr6	10618573	GCNT2		Body	OpenSea
cg14078030	0.949278	1.9056	5.6861	1.7379e-06	0.00106433	5.03117	-0.959027	2.3094	1.35037	hypo	chr19	17224906	MYO9B		Body	OpenSea
cg01278041	1.8693	0.978246	5.68574	1.73987e-06	0.00106433	5.03012	-1.89175	1.77477	-0.116975	hypo	chr4	184018527	C4orf38		Body	N_Shore
cg07759814	0.653117	-1.07802	5.68544	1.74151e-06	0.00106433	5.02925	-0.508759	-0.863803	-1.37256	hypo	chr7	140017659				OpenSea
cg22376913	0.703404	-1.77183	5.68524	1.74255e-06	0.00106433	5.0287	-0.660394	-1.49377	-2.15416	hypo	chr15	99425542	IGF1R	Unclassified	Body	OpenSea
cg14258312	0.441129	-1.31654	5.68364	1.75124e-06	0.00106868	5.02412	-0.45565	-1.12469	-1.58034	hypo	chr2	10341629	C2orf48		Body	OpenSea
cg03937226	0.632275	1.7884	5.68237	1.75813e-06	0.00107087	5.0205	-0.653654	2.06363	1.40997	hypo	chr11	8956759				OpenSea
cg02644867	0.583876	1.89116	5.6823	1.75852e-06	0.00107087	5.02029	-0.603516	2.14527	1.54176	hypo	chr19	1271057	C19orf23|CIRBP		TSS1500;Body	S_Shore
cg09458237	0.311852	0.712644	5.68209	1.75966e-06	0.00107087	5.01969	-0.370056	0.868457	0.4984	hypo	chr20	3712191	HSPA12B		TSS1500	N_Shore
cg21185283	0.491162	2.23236	5.68183	1.76111e-06	0.00107087	5.01893	-0.465877	2.42852	1.96264	hypo	chr9	14690531	ZDHHC21		5'UTR	N_Shelf
cg04751089	0.425965	1.82344	5.68053	1.7682e-06	0.00107353	5.01522	-0.462762	2.01829	1.55553	hypo	chr2	227659636	IRS1		3'UTR	N_Shelf
cg03870405	1.42824	1.8846	5.68045	1.76863e-06	0.00107353	5.015	-1.36958	2.46127	1.09169	hypo	chr4	12441385				OpenSea
cg17137500	0.426997	-4.2768	5.67991	1.77163e-06	0.00107439	5.01344	-0.378296	-4.11751	-4.49581	hypo	chr2	25557120	DNMT3A	Unclassified_Cell_type_specific	5'UTR	OpenSea
cg22520453	-1.00065	-3.83308	-5.67893	1.77699e-06	0.00107458	5.01066	0.951166	-4.23357	-3.2824	hyper	chr21	36850570	LOC100506403		Body	OpenSea
cg15990008	-1.18001	2.96118	-5.67871	1.77825e-06	0.00107458	5.01	1.13785	2.48208	3.61993	hyper	chr1	202365094	PPP1R12B	Unclassified_Cell_type_specific	Body	OpenSea
cg16280363	0.662656	2.76135	5.6788	1.77775e-06	0.00107458	5.01026	-0.660257	3.03935	2.3791	hypo	chr12	57882891	MARS		Body	S_Shore
cg08154552	0.500195	2.84309	5.67874	1.77805e-06	0.00107458	5.0101	-0.542738	3.07161	2.52887	hypo	chr4	2401036	ZFYVE28	Unclassified_Cell_type_specific	Body	N_Shore
cg08468274	0.298179	0.850275	5.67816	1.78124e-06	0.00107543	5.00845	-0.32387	0.986641	0.662771	hypo	chr3	49196050				OpenSea
cg07924575	0.454676	-1.00197	5.67769	1.78387e-06	0.00107607	5.00709	-0.450773	-0.812167	-1.26294	hypo	chr22	26881231	HPS4|SRRD		TSS1500;Body	S_Shore
cg15298831	0.486223	-0.182381	5.67645	1.79073e-06	0.00107864	5.00355	-0.472843	0.0167105	-0.456132	hypo	chr11	60754076	CD6	Promoter_Associated_Cell_type_specific	Body	OpenSea
cg24508900	0.679472	2.33447	5.67635	1.7913e-06	0.00107864	5.00326	-0.672874	2.61779	1.94491	hypo	chr11	57217455				OpenSea
cg03804706	-0.94768	3.46711	-5.67569	1.79498e-06	0.0010799	5.00136	0.760265	3.14699	3.90726	hyper	chr1	202497418	PPP1R12B		Body	OpenSea
cg20287434	1.1298	1.46205	5.67506	1.79847e-06	0.00108105	4.99957	-1.0801	1.91682	0.836724	hypo	chr17	79958592	ASPSCR1		Body	S_Shore
cg26782451	0.358096	1.34147	5.67441	1.8021e-06	0.0010813	4.99771	-0.35309	1.49014	1.13705	hypo	chr19	12779057	MAN2B1|C19orf56|MORG1		TSS1500;3'UTR;5'UTR;Body	N_Shore
cg13911707	0.808832	-0.632685	5.67397	1.80457e-06	0.0010813	4.99645	-0.771355	-0.307903	-1.07926	hypo	chr1	247496404	ZNF496		TSS1500	S_Shore
cg22675970	0.497849	1.92469	5.67389	1.805e-06	0.0010813	4.99623	-0.590786	2.17344	1.58265	hypo	chr11	62563573	NXF1		3'UTR;Body	OpenSea
cg02317313	0.636024	1.30033	5.67385	1.80523e-06	0.0010813	4.99611	-0.622633	1.56249	0.939854	hypo	chr12	122235206	LOC338799	Gene_Associated_Cell_type_specific	Body	Island
cg09230350	0.637831	2.60744	5.67279	1.81118e-06	0.00108391	4.99308	-0.71066	2.90666	2.196	hypo	chr6	31937582	STK19		TSS1500	N_Shelf
cg21189572	0.441711	2.17221	5.67227	1.81411e-06	0.00108438	4.99158	-0.429489	2.35304	1.92355	hypo	chr11	65305288	SCYL1		Body;ExonBnd	N_Shore
cg13676099	0.402878	-0.702425	5.67208	1.81515e-06	0.00108438	4.99106	-0.325814	-0.56524	-0.891054	hypo	chr20	19281324	SLC24A3		Body	OpenSea
cg20623506	0.583542	2.9419	5.6713	1.81956e-06	0.00108572	4.98882	-0.704123	3.23838	2.53425	hypo	chr17	79813410	P4HB		Body	OpenSea
cg27295832	0.671131	-3.3398	5.67095	1.82155e-06	0.00108572	4.98781	-0.663247	-3.06053	-3.72378	hypo	chr15	79574893	ANKRD34C		TSS1500	Island
cg21957813	0.368091	-0.0074168	5.67084	1.82218e-06	0.00108572	4.98749	-0.38825	0.156057	-0.232193	hypo	chr11	44638520	CD82	Unclassified	Body	OpenSea
cg14909555	0.440011	-1.01183	5.66931	1.83082e-06	0.00108926	4.98313	-0.461266	-0.817616	-1.27888	hypo	chr8	125452100				OpenSea
cg04531779	0.519648	1.04267	5.66923	1.83131e-06	0.00108926	4.98288	-0.455964	1.23466	0.778694	hypo	chr12	31473477	FAM60A		5'UTR	N_Shelf
cg06737912	0.785394	-0.0335046	5.6666	1.84629e-06	0.00109722	4.97536	-0.77446	0.292584	-0.481876	hypo	chr11	57519391	BTBD18	Unclassified	TSS200	N_Shore
cg02158292	0.652836	2.14646	5.66584	1.85067e-06	0.00109823	4.97318	-0.670651	2.42884	1.75819	hypo	chr6	31868842	ZBTB12		Body	Island
cg05357259	0.326162	0.190368	5.66552	1.85249e-06	0.00109823	4.97227	-0.344873	0.335577	-0.00929557	hypo	chr15	90760762	SEMA4B		Body	OpenSea
cg27519828	0.587322	0.712144	5.66546	1.85283e-06	0.00109823	4.9721	-0.558563	0.947329	0.388766	hypo	chr16	85394177				Island
cg20224723	0.79369	-4.40377	5.6638	1.86238e-06	0.00110206	4.96736	-0.698489	-4.10966	-4.80815	hypo	chr14	73006767	RGS6		ExonBnd;Body	OpenSea
cg20322447	0.544446	-1.65597	5.66377	1.86253e-06	0.00110206	4.96729	-0.555699	-1.422	-1.9777	hypo	chr2	24347113	FAM228B|PFN4	Promoter_Associated	5'UTR;TSS1500;Body	S_Shore
cg23628489	1.03734	-3.1254	5.66282	1.86804e-06	0.00110436	4.96456	-0.964497	-2.7193	-3.68379	hypo	chr19	55586528	EPS8L1		TSS1500	OpenSea
cg00993365	0.616331	-0.687312	5.66091	1.87914e-06	0.00110997	4.9591	-0.722677	-0.383027	-1.1057	hypo	chr2	53994269	CHAC2|GPR75-ASB3|ASB3	Promoter_Associated	TSS1500;Body;5'UTR	N_Shore
cg20736068	0.810519	-2.03608	5.66052	1.88142e-06	0.00111035	4.95798	-0.744417	-1.72264	-2.46706	hypo	chr1	33169227	SYNC		TSS1500	S_Shore
cg09633152	0.952111	-1.73435	5.65901	1.89025e-06	0.0011139	4.95366	-0.943053	-1.33728	-2.28033	hypo	chr2	178076072	HNRNPA3|MIR4444-1|MIR4444-2		TSS1500	N_Shore
cg06104877	0.688032	-1.52188	5.65881	1.89144e-06	0.0011139	4.95308	-0.704599	-1.22521	-1.92981	hypo	chr11	64660076	MIR194-2|MIR192		TSS1500	N_Shelf
cg09892332	0.740367	-3.15805	5.65865	1.89234e-06	0.0011139	4.95264	-0.649292	-2.88466	-3.53396	hypo	chr18	47017829	RPL17-C18orf32|RPL17|SNORD58A		Body;5'UTR;TSS200;ExonBnd	N_Shore
cg01291336	0.935284	-2.92492	5.65624	1.90657e-06	0.00112047	4.94573	-0.873072	-2.55731	-3.43038	hypo	chr7	150949495	SMARCD3	Unclassified_Cell_type_specific	Body	S_Shore
cg07210082	0.58052	-0.195092	5.65616	1.90702e-06	0.00112047	4.94551	-0.603746	0.0591175	-0.544629	hypo	chr2	20385524				OpenSea
cg09387382	0.801631	-0.426558	5.65545	1.91126e-06	0.00112047	4.94346	-0.733903	-0.117546	-0.851449	hypo	chr17	78418426				S_Shore
cg04473217	0.512621	-0.221115	5.65543	1.91137e-06	0.00112047	4.94341	-0.585704	0.025497	-0.560207	hypo	chr16	15180730	RRN3|PDXDC1		Body	OpenSea
cg06458248	0.537347	1.58496	5.65537	1.91172e-06	0.00112047	4.94324	-0.500312	1.79562	1.2953	hypo	chr19	13117917	NFIX		Body	N_Shelf
cg22308769	0.395481	0.836217	5.65442	1.91736e-06	0.00112281	4.94052	-0.412749	1.01001	0.597257	hypo	chr16	70546287	COG4		Body	OpenSea
cg19000048	0.518555	0.175138	5.65317	1.92478e-06	0.0011251	4.93696	-0.538946	0.402062	-0.136884	hypo	chr1	155092866				OpenSea
cg13261825	1.27833	-3.47105	5.65317	1.92478e-06	0.0011251	4.93696	-0.947348	-3.07216	-4.01951	hypo	chr10	98939742	SLIT1		Body	OpenSea
cg15582417	0.354688	-1.165	5.65205	1.93148e-06	0.0011251	4.93376	-0.34849	-1.01827	-1.36676	hypo	chr7	55605399	VOPP1		1stExon;5'UTR;Body	OpenSea
cg25450819	1.12979	1.81739	5.65205	1.93152e-06	0.0011251	4.93374	-1.09825	2.27981	1.18156	hypo	chr5	37717768	WDR70		Body	OpenSea
cg07357081	0.696083	-0.112224	5.65203	1.93161e-06	0.0011251	4.9337	-0.667181	0.168695	-0.498486	hypo	chr6	31846797	SLC44A4		5'UTR;1stExon	OpenSea
cg23731030	0.65383	-3.46525	5.65174	1.93338e-06	0.0011251	4.93285	-0.445123	-3.27783	-3.72296	hypo	chr17	37856217	ERBB2		5'UTR;TSS200	N_Shore
cg16263857	0.817398	-3.32832	5.65118	1.93673e-06	0.0011251	4.93125	-0.695749	-3.03537	-3.73112	hypo	chr19	10201790	C19orf66		Body	S_Shelf
cg03426890	0.65482	0.081067	5.65104	1.93754e-06	0.0011251	4.93087	-0.566956	0.319785	-0.247171	hypo	chr14	102342191	PPP2R5C		Body	OpenSea
cg03900435	0.340067	1.47482	5.65103	1.93763e-06	0.0011251	4.93082	-0.292951	1.59816	1.30521	hypo	chr16	31388344	ITGAX		Body	OpenSea
cg21599336	0.476214	0.112189	5.651	1.93779e-06	0.0011251	4.93075	-0.429366	0.292975	-0.136391	hypo	chr11	133910341	LOC100128239		Body	S_Shelf
cg17956819	-0.372904	1.28452	-5.64883	1.95086e-06	0.00113173	4.92455	0.301815	1.15744	1.45925	hyper	chr17	22191704				N_Shore
cg13333625	1.28911	-2.32756	5.64838	1.95359e-06	0.00113211	4.92326	-1.23148	-1.80904	-3.04052	hypo	chr17	6070023				OpenSea
cg25573640	1.04326	-3.24076	5.64804	1.95569e-06	0.00113211	4.92227	-0.732864	-2.93218	-3.66505	hypo	chr14	64228599				OpenSea
cg09569569	0.665462	1.89433	5.6479	1.9565e-06	0.00113211	4.92188	-0.707147	2.19208	1.48493	hypo	chr2	74645769	C2orf81		TSS1500	S_Shore
cg19502936	0.599473	3.68984	5.6476	1.95834e-06	0.00113222	4.92102	-0.63529	3.95733	3.32204	hypo	chr17	1553591	RILP		TSS200	S_Shore
cg26177760	0.649239	-0.526569	5.6461	1.96746e-06	0.00113652	4.91673	-0.657408	-0.249766	-0.907174	hypo	chr6	31507785	BAT1		Body	N_Shore
cg09720404	0.655568	0.397194	5.64518	1.97308e-06	0.00113874	4.9141	-0.625164	0.660421	0.0352572	hypo	chr9	82416645				OpenSea
cg14485901	0.446206	0.90616	5.64488	1.97496e-06	0.00113874	4.91322	-0.413956	1.08046	0.666502	hypo	chr9	139913752	ABCA2		Body	N_Shore
cg21270115	0.533533	2.05265	5.64443	1.9777e-06	0.00113874	4.91194	-0.469855	2.25048	1.78063	hypo	chr10	134053497	STK32C		Body	OpenSea
cg02944084	0.559234	0.540724	5.64438	1.97797e-06	0.00113874	4.91182	-0.610784	0.797896	0.187112	hypo	chr17	37827057				S_Shelf
cg12728032	0.695475	2.30748	5.64372	1.98207e-06	0.00113948	4.90991	-0.673934	2.59124	1.91731	hypo	chr11	34535357	ELF5		TSS200	OpenSea
cg16046214	1.13714	-1.9034	5.64363	1.9826e-06	0.00113948	4.90966	-1.03933	-1.46579	-2.50512	hypo	chr5	170289848	RANBP17		Body	S_Shore
cg04146624	1.0375	0.380397	5.64323	1.98508e-06	0.00113994	4.90851	-0.956962	0.783328	-0.173634	hypo	chrX	41955652				OpenSea
cg06706310	1.0435	-0.948637	5.64189	1.99333e-06	0.00114228	4.90468	-0.92633	-0.558603	-1.48493	hypo	chr8	144852944				Island
cg08683263	0.774472	-1.40779	5.64186	1.99354e-06	0.00114228	4.90458	-0.766829	-1.08491	-1.85174	hypo	chr16	30078162	ALDOA		5'UTR	S_Shore
cg03218374	0.983795	-2.59645	5.64175	1.99419e-06	0.00114228	4.90429	-0.840594	-2.24251	-3.08311	hypo	chr20	896981	ANGPT4		TSS200	OpenSea
cg08972170	-0.754443	0.704002	-5.63784	2.01855e-06	0.00115192	4.89308	0.617789	0.443881	1.06167	hyper	chr7	30185776	C7orf41		Body	OpenSea
cg13258977	0.381081	0.814559	5.63855	2.01406e-06	0.00115192	4.89514	-0.362139	0.967038	0.604899	hypo	chr16	1828882	SPSB3		Body	S_Shore
cg16196348	0.371852	-0.202796	5.6384	2.015e-06	0.00115192	4.8947	-0.379571	-0.042977	-0.422548	hypo	chr2	24274446	FKBP1B		Body	S_Shore
cg01720136	0.373487	0.945372	5.63803	2.01733e-06	0.00115192	4.89364	-0.356786	1.0956	0.738812	hypo	chr8	96207399				OpenSea
cg09182189	0.601005	-2.87161	5.63762	2.01994e-06	0.00115192	4.89245	-0.582085	-2.62652	-3.20861	hypo	chr1	1709203	NADK	Promoter_Associated	5'UTR	N_Shore
cg14385325	0.434812	-1.31176	5.63741	2.02122e-06	0.00115192	4.89186	-0.433885	-1.12907	-1.56295	hypo	chr17	74564821	ST6GALNAC2		Body	OpenSea
cg23406971	0.362907	0.73193	5.63715	2.02285e-06	0.00115192	4.89112	-0.36508	0.885648	0.520568	hypo	chr19	1474586	C19orf25	Unclassified	3'UTR	S_Shore
cg20272935	0.659148	-0.617065	5.63656	2.02654e-06	0.00115307	4.88944	-0.511127	-0.401854	-0.912981	hypo	chr11	67765720	UNC93B1	Gene_Associated_Cell_type_specific	Body	S_Shore
cg14304779	0.452204	0.627515	5.63504	2.03611e-06	0.00115659	4.88509	-0.48436	0.831456	0.347096	hypo	chr19	1411454	DAZAP1		Body	S_Shelf
cg00464640	1.43261	0.123623	5.63478	2.03776e-06	0.00115659	4.88435	-1.40094	0.713495	-0.68745	hypo	chr20	16139906				OpenSea
cg07084930	0.334903	0.848991	5.63477	2.03784e-06	0.00115659	4.88431	-0.30154	0.975955	0.674415	hypo	chr14	105935351	MTA1		Body	N_Shore
cg00672192	0.654647	0.778718	5.63266	2.05122e-06	0.00116322	4.87827	-0.697382	1.07235	0.37497	hypo	chr17	76073640	TNRC6C		Body	OpenSea
cg02687322	0.819656	-3.12562	5.63115	2.06085e-06	0.00116771	4.87395	-0.817327	-2.78149	-3.59881	hypo	chr17	37775851				S_Shore
cg19096169	0.493361	1.82908	5.62993	2.06864e-06	0.00117111	4.87047	-0.487059	2.03416	1.5471	hypo	chr1	23088573	EPHB2		Body	OpenSea
cg20195882	1.40637	-1.84923	5.62968	2.07028e-06	0.00117111	4.86974	-1.35492	-1.27873	-2.63365	hypo	chr8	496128	TDRP		TSS1500	S_Shore
cg04091927	0.776057	0.882295	5.62827	2.07933e-06	0.00117525	4.86572	-0.69067	1.1731	0.482433	hypo	chr8	141519270				N_Shore
cg04519550	0.44487	0.538102	5.62761	2.0836e-06	0.00117631	4.86383	-0.472589	0.737087	0.264497	hypo	chr16	89349466	ANKRD11		Body	S_Shore
cg16622471	1.41161	-3.52354	5.62745	2.08465e-06	0.00117631	4.86336	-1.26596	-2.99051	-4.25647	hypo	chr15	80727765	ARNT2		Body	OpenSea
cg08120226	-0.795956	-3.15884	-5.62675	2.08919e-06	0.00117692	4.86135	0.768124	-3.48226	-2.71414	hyper	chr3	195531633	MUC4	Unclassified_Cell_type_specific	Body	OpenSea
cg08848814	0.636957	1.44138	5.62694	2.08795e-06	0.00117692	4.8619	-0.649058	1.71466	1.06561	hypo	chr15	99201259	IGF1R		Body	OpenSea
cg01479453	0.780126	1.36031	5.62622	2.09262e-06	0.00117693	4.85984	-0.793985	1.69462	0.900638	hypo	chr15	102176125	TM2D3		Body	OpenSea
cg04111071	0.984397	-3.26755	5.62621	2.09265e-06	0.00117693	4.85982	-0.90692	-2.88569	-3.79261	hypo	chr7	19813299	TMEM196		TSS1500	S_Shore
cg08425610	0.432214	-0.471096	5.62559	2.09671e-06	0.00117733	4.85804	-0.421372	-0.293676	-0.715048	hypo	chr19	46029456	VASP		3'UTR	N_Shelf
cg19269111	0.46397	0.821922	5.62557	2.09682e-06	0.00117733	4.85799	-0.488859	1.02776	0.538898	hypo	chr16	731417	STUB1		Body;ExonBnd	Island
cg13924715	1.32799	3.24887	5.62339	2.11105e-06	0.00118358	4.85175	-1.33889	3.81262	2.47373	hypo	chr11	10750890				OpenSea
cg10717869	0.543895	1.6697	5.62276	2.11515e-06	0.00118358	4.84996	-0.581152	1.9144	1.33324	hypo	chr1	205780912	SLC41A1		5'UTR	N_Shore
cg04035885	0.73506	3.92113	5.62273	2.11536e-06	0.00118358	4.84987	-0.910292	4.30442	3.39412	hypo	chr14	100211723				OpenSea
cg00059459	0.895414	-2.17738	5.6223	2.11821e-06	0.00118358	4.84863	-0.828366	-1.8286	-2.65696	hypo	chr1	8343575		Unclassified_Cell_type_specific		OpenSea
cg23613857	0.742157	-4.56724	5.62213	2.11928e-06	0.00118358	4.84816	-0.527287	-4.34522	-4.87251	hypo	chr14	23356614	REM2	Unclassified	3'UTR	S_Shore
cg18140710	0.536513	3.11011	5.62202	2.12001e-06	0.00118358	4.84784	-0.521154	3.32954	2.80839	hypo	chr22	39425443	APOBEC3D		Body	OpenSea
cg09114261	0.493058	0.823546	5.62192	2.1207e-06	0.00118358	4.84754	-0.541103	1.05138	0.510276	hypo	chr2	206546299	NRP2		TSS1500	N_Shore
cg21239627	0.305047	0.268219	5.62169	2.12217e-06	0.00118358	4.8469	-0.32325	0.404324	0.0810742	hypo	chr19	7911356	EVI5L		TSS200;5'UTR	N_Shore
cg23787348	0.641909	2.12309	5.62146	2.12371e-06	0.00118358	4.84623	-0.669109	2.40482	1.73571	hypo	chr4	144110710	USP38		5'UTR;Body	S_Shelf
cg04610235	0.434115	1.69699	5.62122	2.12531e-06	0.00118358	4.84554	-0.373879	1.85442	1.48054	hypo	chr17	56592440	MTMR4	Promoter_Associated	Body	S_Shore
cg21251794	0.758231	-2.39398	5.62022	2.13186e-06	0.00118625	4.8427	-0.682354	-2.10668	-2.78903	hypo	chr22	24114597	MMP11		TSS1500	N_Shore
cg05898524	0.601616	0.158179	5.61776	2.14819e-06	0.00119437	4.83566	-0.628142	0.42266	-0.205482	hypo	chr1	156083276	LMNA		TSS1500	N_Shore
cg17226870	0.706867	1.67763	5.61674	2.15499e-06	0.00119646	4.83274	-0.642839	1.9483	1.30546	hypo	chr2	1847170	MYT1L		Body	S_Shore
cg20927567	0.607047	1.52101	5.61648	2.15674e-06	0.00119646	4.832	-0.660654	1.79918	1.13853	hypo	chr17	27049656	RPL23A|SNORD42A|SNORD4B|SNORD4A		Body;TSS1500	N_Shelf
cg10498052	0.538278	1.33947	5.6162	2.15865e-06	0.00119646	4.83118	-0.604977	1.5942	0.989224	hypo	chr17	16367232	NCRNA00188|C17orf76	Unclassified_Cell_type_specific	Body	OpenSea
cg01323720	0.592012	0.596253	5.61609	2.15937e-06	0.00119646	4.83087	-0.52568	0.817592	0.291912	hypo	chr17	55342462	MSI2		Body	OpenSea
cg25571095	0.916765	-1.89339	5.61589	2.16073e-06	0.00119646	4.83029	-0.930643	-1.50154	-2.43218	hypo	chr6	35378846	PPARD		5'UTR;Body	OpenSea
cg10623219	0.685115	-0.186309	5.61536	2.16426e-06	0.00119744	4.82879	-0.632683	0.0800838	-0.552599	hypo	chr12	52242807				S_Shore
cg19069884	0.715301	-1.84894	5.61471	2.16861e-06	0.00119878	4.82693	-0.684977	-1.56053	-2.2455	hypo	chr15	101728309	CHSY1		Body	OpenSea
cg09781128	0.400867	0.954902	5.61442	2.17061e-06	0.00119878	4.82608	-0.406625	1.12611	0.719488	hypo	chr22	38458823	PICK1		Body	OpenSea
cg02948862	1.33902	2.67796	5.61422	2.17196e-06	0.00119878	4.82551	-1.28053	3.21713	1.9366	hypo	chr16	89035532	CBFA2T3		Body	S_Shore
cg06838038	0.320519	-0.826982	5.61272	2.18209e-06	0.001203	4.82122	-0.328936	-0.688482	-1.01742	hypo	chr11	72397418	ARAP1	Unclassified_Cell_type_specific	Body	OpenSea
cg10801074	0.653335	1.37006	5.61256	2.18314e-06	0.001203	4.82077	-0.715309	1.67124	0.95593	hypo	chr1	165509718	LOC400794		Body	OpenSea
cg07695202	0.790893	1.69546	5.6121	2.18626e-06	0.00120344	4.81945	-0.750523	2.01147	1.26095	hypo	chr14	25596980				OpenSea
cg24866717	0.617057	1.05141	5.61192	2.18746e-06	0.00120344	4.81895	-0.651112	1.32556	0.67445	hypo	chr19	6375866	PSPN		TSS200	S_Shelf
cg23024102	0.41478	-0.427463	5.61133	2.1915e-06	0.00120469	4.81724	-0.42902	-0.246823	-0.675843	hypo	chr13	45149706	TSC22D1		1stExon	N_Shore
cg07103510	0.330829	-0.236677	5.61069	2.19586e-06	0.00120526	4.81541	-0.325107	-0.0997899	-0.424897	hypo	chr22	30943494	SEC14L6	Unclassified_Cell_type_specific	TSS1500	OpenSea
cg05379148	0.36951	1.02123	5.61065	2.19608e-06	0.00120526	4.81532	-0.35868	1.17225	0.81357	hypo	chr15	74174602	TBC1D21		Body	OpenSea
cg08507952	1.08836	-2.01319	5.6098	2.20188e-06	0.00120672	4.81289	-0.966335	-1.60631	-2.57265	hypo	chr3	193750969				OpenSea
cg24639189	0.541978	0.597707	5.60972	2.20243e-06	0.00120672	4.81266	-0.577931	0.841046	0.263115	hypo	chr16	23550039	EARS2		Body	OpenSea
cg14066773	0.654176	-2.87574	5.60949	2.20405e-06	0.00120672	4.81198	-0.600977	-2.6227	-3.22367	hypo	chr19	2234262	PLEKHJ1|MIR1227		Body;TSS200	N_Shore
cg10757760	1.09329	-1.4553	5.6092	2.20599e-06	0.00120682	4.81117	-1.05532	-1.01096	-2.06628	hypo	chr2	127893054				OpenSea
cg01460430	0.606306	-0.827993	5.60894	2.20779e-06	0.00120683	4.81041	-0.594214	-0.577798	-1.17201	hypo	chr8	79885164				OpenSea
cg07893986	0.523091	1.22657	5.60848	2.21096e-06	0.00120734	4.80909	-0.523603	1.44704	0.923435	hypo	chr2	238689705	LRRFIP1		3'UTR	OpenSea
cg20012366	0.320368	-0.240238	5.60829	2.21227e-06	0.00120734	4.80855	-0.324415	-0.103642	-0.428057	hypo	chr11	76813828	OMP|CAPN5		TSS200;Body	N_Shore
cg12227325	0.623839	1.9328	5.60696	2.22136e-06	0.00121133	4.80476	-0.619619	2.19369	1.57407	hypo	chr9	140657280	EHMT1|EHMT1-IT1	Gene_Associated	ExonBnd;TSS200;Body	OpenSea
cg18601426	0.956032	-2.16693	5.60538	2.2323e-06	0.00121616	4.80023	-0.795887	-1.83182	-2.62771	hypo	chr7	158381220	PTPRN2	Unclassified	TSS1500	Island
cg18016128	0.375118	-0.0989611	5.60499	2.23502e-06	0.00121616	4.79911	-0.380681	0.0613257	-0.319356	hypo	chr17	16396497	C17orf76	Unclassified_Cell_type_specific	TSS1500	S_Shore
cg16312900	0.558619	0.613974	5.60491	2.23556e-06	0.00121616	4.79888	-0.576537	0.856727	0.28019	hypo	chr17	48628397	SPATA20	Unclassified	Body	S_Shelf
cg19736654	0.505609	2.36119	5.60419	2.24053e-06	0.00121789	4.79683	-0.542412	2.58957	2.04716	hypo	chr19	6746221	TRIP10		Body	Island
cg10526598	0.532271	3.25785	5.60139	2.2601e-06	0.00122698	4.78881	-0.489604	3.464	2.9744	hypo	chr3	9845997	ARPC4		Body	OpenSea
cg06482315	1.0811	1.23467	5.60128	2.26086e-06	0.00122698	4.7885	-1.07142	1.68579	0.614369	hypo	chr20	49195860	PTPN1		ExonBnd;Body	OpenSea
cg13573513	0.663806	-0.424684	5.60063	2.2654e-06	0.00122847	4.78665	-0.631251	-0.158894	-0.790145	hypo	chr12	14996143	ART4		5'UTR;1stExon	OpenSea
cg16203995	-0.943046	-2.95871	-5.6001	2.26916e-06	0.00122953	4.78512	0.895328	-3.33569	-2.44036	hyper	chr1	61676746	NFIA		Body	OpenSea
cg00798392	0.869076	-4.04968	5.59907	2.27636e-06	0.0012315	4.7822	-0.700959	-3.75454	-4.4555	hypo	chr9	118919421	PAPPA		Body	S_Shelf
cg27455595	0.529069	1.17976	5.59907	2.27642e-06	0.0012315	4.78217	-0.553089	1.41264	0.85955	hypo	chr19	3570830				N_Shore
cg26067340	-0.804838	4.04434	-5.5988	2.27829e-06	0.00123154	4.78141	0.661178	3.76595	4.42713	hyper	chr17	28553205	SLC6A4		5'UTR	OpenSea
cg22609331	-0.416705	1.66683	-5.598	2.28397e-06	0.00123363	4.77912	0.359639	1.5154	1.87504	hyper	chr10	93275	TUBB8		Body	N_Shore
cg01612766	1.24395	0.380791	5.59683	2.29226e-06	0.00123713	4.77578	-1.13384	0.858199	-0.275645	hypo	chr10	128995478	FAM196A|DOCK1		TSS1500;Body	S_Shore
cg06507987	0.698403	-1.04443	5.59639	2.29542e-06	0.00123785	4.7745	-0.617938	-0.78425	-1.40219	hypo	chr1	27686768	MAP3K6		Body	N_Shore
cg09632976	0.503195	-0.232671	5.59599	2.29823e-06	0.00123785	4.77337	-0.472061	-0.0339084	-0.505969	hypo	chr16	53594200				OpenSea
cg08657391	0.440693	-0.379403	5.59524	2.3036e-06	0.00123785	4.77122	-0.422842	-0.201364	-0.624206	hypo	chr7	72768697	FKBP6		3'UTR	OpenSea
cg18232497	0.500801	-1.07164	5.59512	2.30446e-06	0.00123785	4.77088	-0.509888	-0.856947	-1.36683	hypo	chr1	11355187		Gene_Associated_Cell_type_specific		OpenSea
cg25800638	0.680531	-1.37659	5.59474	2.30718e-06	0.00123785	4.76979	-0.563884	-1.13916	-1.70305	hypo	chr2	24527092	ITSN2		Body	OpenSea
cg24104456	0.342861	-0.349932	5.59467	2.30763e-06	0.00123785	4.76961	-0.312564	-0.218326	-0.53089	hypo	chr11	72974060	P2RY6		TSS1500	N_Shore
cg03595161	0.463356	0.712418	5.59438	2.30973e-06	0.00123785	4.76877	-0.392978	0.877883	0.484905	hypo	chr7	1127767	GPER|C7orf50	Unclassified	5'UTR;Body;1stExon	S_Shore
cg04120001	0.452319	0.58771	5.5943	2.31031e-06	0.00123785	4.76854	-0.4556	0.779542	0.323942	hypo	chr19	46257005	BHMG1		Body	OpenSea
cg21194066	0.501447	0.334928	5.59397	2.31268e-06	0.00123785	4.76759	-0.533577	0.559592	0.0260154	hypo	chr11	67052509	ADRBK1		Body	Island
cg07467772	0.522569	3.10366	5.59391	2.31312e-06	0.00123785	4.76742	-0.608804	3.36	2.75119	hypo	chr1	201976917				OpenSea
cg17036528	0.478337	2.41689	5.59362	2.31519e-06	0.00123785	4.76659	-0.464317	2.6124	2.14808	hypo	chr3	9483679	SETD5		Body	OpenSea
cg21821488	0.577997	-0.481394	5.59359	2.31538e-06	0.00123785	4.76652	-0.620544	-0.220112	-0.840656	hypo	chr12	34179045	ALG10		Body	S_Shelf
cg03462554	0.320713	-0.143278	5.59329	2.31755e-06	0.00123803	4.76565	-0.332203	-0.00340302	-0.335606	hypo	chr11	62340381	EEF1G		Body	N_Shore
cg22707105	0.413029	0.968276	5.59189	2.32768e-06	0.00124247	4.76163	-0.413366	1.14233	0.728959	hypo	chr1	46867728	FAAH		Body	OpenSea
cg19054685	0.560175	1.92919	5.59125	2.33226e-06	0.00124391	4.75981	-0.58589	2.17588	1.58999	hypo	chr6	30894071	VARS2		3'UTR	OpenSea
cg02570805	0.667798	0.216979	5.59064	2.33665e-06	0.00124391	4.75808	-0.626271	0.480672	-0.145599	hypo	chr22	47195095	TBC1D22A		Body	OpenSea
cg12563847	0.418649	-1.10015	5.59053	2.33749e-06	0.00124391	4.75775	-0.428005	-0.919932	-1.34794	hypo	chr17	17529499				OpenSea
cg03699462	0.681401	1.93991	5.59028	2.33932e-06	0.00124391	4.75703	-0.739142	2.25113	1.51199	hypo	chr1	185284707	IVNS1ABP		5'UTR	N_Shore
cg25901248	1.16562	-2.40031	5.59025	2.33949e-06	0.00124391	4.75696	-1.0702	-1.9497	-3.01989	hypo	chr13	36045525	NBEA		Body	N_Shore
cg00771685	0.774445	-2.81096	5.58987	2.34229e-06	0.00124442	4.75586	-0.737559	-2.50041	-3.23797	hypo	chr22	18314866	MICAL3		ExonBnd;Body	OpenSea
cg22225207	1.20641	-3.22585	5.58853	2.35199e-06	0.00124836	4.75204	-1.00364	-2.80327	-3.80691	hypo	chr1	13840712				S_Shore
cg19092735	0.548617	2.53589	5.58835	2.35336e-06	0.00124836	4.75151	-0.537649	2.76227	2.22462	hypo	chr12	52575862	KRT80		Body	OpenSea
cg18317135	0.444371	0.502172	5.5876	2.35883e-06	0.00124906	4.74936	-0.418322	0.678308	0.259986	hypo	chr19	4677230	DPP9	Unclassified_Cell_type_specific	Body	S_Shore
cg02741522	1.07795	0.848344	5.58745	2.35994e-06	0.00124906	4.74893	-1.10863	1.31514	0.206504	hypo	chr13	99737364	DOCK9		Body	N_Shore
cg26758396	0.788632	0.344326	5.58722	2.36156e-06	0.00124906	4.7483	-0.729309	0.651404	-0.0779053	hypo	chr20	6104274	FERMT1		TSS200	S_Shore
cg04317686	0.365035	0.243296	5.58702	2.36308e-06	0.00124906	4.7477	-0.428825	0.423854	-0.00497046	hypo	chr7	150885401	ASB10		TSS1500	OpenSea
cg03340102	0.453101	-0.630118	5.58691	2.36385e-06	0.00124906	4.7474	-0.495539	-0.42147	-0.917009	hypo	chr10	22028443	MLLT10		Body	OpenSea
cg18151487	0.614874	-0.241359	5.58627	2.36856e-06	0.00124997	4.74556	-0.551511	-0.00914405	-0.560655	hypo	chr10	104475340	SFXN2|ARL3		5'UTR;TSS1500	S_Shore
cg10892799	0.541879	4.73278	5.58618	2.36924e-06	0.00124997	4.7453	-0.563227	4.96993	4.4067	hypo	chr3	66457767	LRIG1	Unclassified	ExonBnd;Body	OpenSea
cg19002131	0.691544	2.5163	5.58593	2.37107e-06	0.00124997	4.74459	-0.749489	2.83188	2.08239	hypo	chr11	119209761	C1QTNF5|MFRP	Unclassified	3'UTR	N_Shore
cg16976865	0.508798	1.15626	5.58488	2.37882e-06	0.00125309	4.74158	-0.495783	1.36501	0.869227	hypo	chr1	24128432	GALE|HMGCL		TSS1500;3'UTR	S_Shore
cg06434764	0.437582	1.35154	5.58421	2.38371e-06	0.0012547	4.73968	-0.468896	1.54897	1.08007	hypo	chr17	18003138	DRG2		Body	OpenSea
cg11698437	0.811746	-1.68548	5.5832	2.39124e-06	0.00125769	4.73677	-0.799265	-1.34895	-2.14822	hypo	chr17	78960738				OpenSea
cg23206644	0.692256	-0.99402	5.58229	2.39797e-06	0.00126025	4.73418	-0.658627	-0.716704	-1.37533	hypo	chr4	26143878				OpenSea
cg27000690	0.579125	-0.28168	5.58142	2.40448e-06	0.00126271	4.73168	-0.563789	-0.0442952	-0.608084	hypo	chr6	34437227	PACSIN1		5'UTR	S_Shelf
cg16347361	0.530396	1.03046	5.58048	2.41149e-06	0.00126468	4.72899	-0.573922	1.27211	0.698189	hypo	chr17	76850052	TIMP2		3'UTR	N_Shore
cg04240553	0.606316	0.462078	5.58021	2.41348e-06	0.00126468	4.72823	-0.516112	0.679388	0.163276	hypo	chr16	67188614	TRADD	Unclassified	Body	Island
cg19645788	0.526177	0.755135	5.58017	2.4138e-06	0.00126468	4.72811	-0.498891	0.965194	0.466303	hypo	chr14	105240170	AKT1		Body	Island
cg12022993	0.415765	1.29036	5.57934	2.41999e-06	0.00126694	4.72575	-0.459133	1.48368	1.02454	hypo	chr5	169579004				OpenSea
cg20289312	0.438617	0.953976	5.57841	2.42703e-06	0.00126947	4.72307	-0.456926	1.14637	0.68944	hypo	chr1	33685582				OpenSea
cg04638282	0.343513	-0.304472	5.57804	2.42979e-06	0.00126947	4.72201	-0.342889	-0.160098	-0.502987	hypo	chr17	3832636	ATP2A3		ExonBnd;Body	OpenSea
cg24843003	0.547351	-0.0369389	5.57775	2.432e-06	0.00126947	4.72118	-0.574378	0.204904	-0.369474	hypo	chr19	1409547	DAZAP1	Promoter_Associated	Body	S_Shore
cg26265584	0.400805	1.86551	5.57731	2.43525e-06	0.00126947	4.71995	-0.440933	2.05117	1.61023	hypo	chr16	23567523	UBFD1|EARS2		TSS1500;Body	N_Shore
cg06159323	0.548287	1.07227	5.5773	2.43538e-06	0.00126947	4.7199	-0.505939	1.2853	0.779356	hypo	chr4	74516954				OpenSea
cg19821999	0.786922	0.481747	5.57695	2.43804e-06	0.00126947	4.71889	-0.734589	0.791047	0.0564584	hypo	chr2	236520219	AGAP1		Body	OpenSea
cg21626848	1.02001	-1.8477	5.57679	2.43925e-06	0.00126947	4.71843	-0.989741	-1.43097	-2.42071	hypo	chr17	39969267	SC65|FKBP10		TSS1500;5'UTR;1stExon	S_Shore
cg21585437	0.466365	0.292427	5.57672	2.43972e-06	0.00126947	4.71825	-0.431996	0.47432	0.0423242	hypo	chr15	94440716				OpenSea
cg17442852	0.77945	0.606455	5.57502	2.45261e-06	0.00127521	4.71339	-0.775823	0.933117	0.157294	hypo	chr17	1478889	SLC43A2		3'UTR	Island
cg09925620	0.424628	2.92907	5.57457	2.45604e-06	0.00127602	4.7121	-0.485811	3.13362	2.64781	hypo	chr17	79957568	ASPSCR1		Body	N_Shore
cg09130161	0.489437	1.03008	5.57387	2.4614e-06	0.00127783	4.71009	-0.495211	1.23859	0.743382	hypo	chr19	17640530	FAM129C		Body	OpenSea
cg02930969	0.623764	-1.45391	5.57334	2.46541e-06	0.00127817	4.70859	-0.612377	-1.19607	-1.80844	hypo	chr14	102607181	HSP90AA1|WDR20		TSS1500;Body	S_Shore
cg14023774	0.569874	0.823744	5.57264	2.47077e-06	0.00127817	4.70659	-0.565073	1.06167	0.496597	hypo	chr6	33246157	B3GALT4	Promoter_Associated	1stExon	S_Shore
cg00603409	0.41216	2.37073	5.57261	2.471e-06	0.00127817	4.7065	-0.387723	2.53398	2.14626	hypo	chr11	64572943	MEN1		Body	S_Shelf
cg27322479	0.662935	2.85393	5.57242	2.47251e-06	0.00127817	4.70593	-0.596037	3.10489	2.50885	hypo	chr6	140323420	LOC100507477		Body	OpenSea
cg08262559	0.580367	3.20326	5.57241	2.4726e-06	0.00127817	4.7059	-0.576896	3.44617	2.86927	hypo	chr2	217622473				OpenSea
cg26364091	0.340798	0.448654	5.57231	2.47332e-06	0.00127817	4.70563	-0.35149	0.59665	0.24516	hypo	chr22	41633219	CHADL		Body	N_Shore
cg03334072	-1.31261	2.41799	-5.57117	2.48209e-06	0.00127944	4.70237	1.0658	1.96923	3.03503	hyper	chr7	150435779	GIMAP5		5'UTR	OpenSea
cg14643001	0.514599	1.80994	5.57136	2.48062e-06	0.00127944	4.70291	-0.516637	2.02748	1.51084	hypo	chr3	193848133				N_Shelf
cg21042919	0.352001	0.687938	5.57108	2.48276e-06	0.00127944	4.70212	-0.340558	0.831331	0.490773	hypo	chr17	36621139	ARHGAP23		Body	Island
cg11661512	0.331735	1.04438	5.571	2.48339e-06	0.00127944	4.70188	-0.321068	1.17957	0.858498	hypo	chr5	170864692	FGF18		Body	OpenSea
cg04573078	0.709033	2.56036	5.5707	2.48572e-06	0.00127944	4.70102	-0.820253	2.90573	2.08547	hypo	chr14	105154994	INF2	Unclassified_Cell_type_specific	TSS1500	N_Shore
cg19669931	0.506223	0.55848	5.57053	2.48702e-06	0.00127944	4.70054	-0.47924	0.760265	0.281025	hypo	chr9	35564160	FAM166B		TSS1500	OpenSea
cg17571207	0.699369	-0.70272	5.57008	2.49051e-06	0.00128026	4.69924	-0.637981	-0.434096	-1.07208	hypo	chr22	33257641	SYN3|TIMP3		Body;3'UTR	OpenSea
cg08957484	0.671015	-0.531319	5.56889	2.49967e-06	0.001284	4.69586	-0.573218	-0.289964	-0.863182	hypo	chr5	132083532	CCNI2	Promoter_Associated	1stExon	Island
cg02757572	0.519245	-4.97151	5.56832	2.50412e-06	0.00128517	4.69421	-0.386447	-4.80879	-5.19524	hypo	chr17	48074317		Unclassified		Island
cg22401679	1.01366	-3.22235	5.56811	2.50572e-06	0.00128517	4.69363	-0.985535	-2.80739	-3.79292	hypo	chr1	95080047				OpenSea
cg02771336	0.740578	1.05998	5.56733	2.51185e-06	0.00128735	4.69137	-0.714537	1.36084	0.646305	hypo	chr8	131289180	ASAP1		Body	OpenSea
cg25759381	0.448186	2.76575	5.56687	2.51543e-06	0.00128822	4.69006	-0.476409	2.96634	2.48993	hypo	chr22	19118539	TSSK2|DGCR14		1stExon;3'UTR;5'UTR	N_Shore
cg25615944	0.625693	-1.26353	5.56617	2.52088e-06	0.00129004	4.68806	-0.586478	-1.0166	-1.60307	hypo	chr17	37008959	RPL23		Body	N_Shore
cg09080120	0.525305	2.22359	5.56575	2.52412e-06	0.00129073	4.68687	-0.527855	2.44584	1.91799	hypo	chr6	33246105	B3GALT4	Promoter_Associated	1stExon	S_Shore
cg20795999	0.651038	1.99456	5.56516	2.5288e-06	0.00129215	4.68516	-0.631936	2.26064	1.6287	hypo	chr3	184074817	CLCN2		Body	OpenSea
cg02721350	0.593744	-1.67849	5.56421	2.53619e-06	0.00129496	4.68247	-0.578467	-1.43493	-2.0134	hypo	chr1	200944307	KIF21B		Body	OpenSea
cg08885130	1.28802	-1.25771	5.56346	2.54215e-06	0.00129703	4.68031	-1.10752	-0.791383	-1.89891	hypo	chrX	82762819	POU3F4		TSS1500	N_Shore
cg24503449	0.531268	1.93351	5.5632	2.54421e-06	0.00129711	4.67956	-0.521208	2.15296	1.63176	hypo	chr19	18266888	PIK3R2		Body	Island
cg17573908	-0.621403	-0.220161	-5.56175	2.55565e-06	0.00130002	4.67542	0.639306	-0.489342	0.149963	hyper	chr17	53894328				OpenSea
cg19261426	0.685257	0.213391	5.56217	2.55234e-06	0.00130002	4.67661	-0.666844	0.494168	-0.172676	hypo	chr1	228560439	OBSCN		Body	S_Shore
cg11949262	0.979207	-2.57027	5.56176	2.5556e-06	0.00130002	4.67544	-0.892773	-2.19437	-3.08714	hypo	chr7	20816184				N_Shore
cg19414967	1.20051	-0.664245	5.55992	2.57016e-06	0.00130536	4.6702	-1.06407	-0.216216	-1.28028	hypo	chr8	49468296				N_Shore
cg04835284	1.18358	-1.53955	5.5599	2.57035e-06	0.00130536	4.67013	-1.03914	-1.10202	-2.14115	hypo	chr10	102279758	SEC31B		TSS200	S_Shore
cg23089643	0.404512	-0.710318	5.55971	2.57188e-06	0.00130536	4.66958	-0.406437	-0.539186	-0.945623	hypo	chr12	52262163				N_Shore
cg02040650	0.49716	2.31959	5.55903	2.57729e-06	0.0013065	4.66764	-0.516801	2.53719	2.02039	hypo	chr20	57604021	ATP5E|SLMO2-ATP5E		3'UTR;Body	N_Shelf
cg16776981	0.884096	-1.6713	5.55868	2.58005e-06	0.0013065	4.66665	-0.885421	-1.29849	-2.18391	hypo	chr17	79428142	BAHCC1	Unclassified	Body	Island
cg04603068	0.659631	1.46974	5.55863	2.58046e-06	0.0013065	4.66651	-0.665294	1.74987	1.08457	hypo	chr18	42290070	SETBP1		Body	OpenSea
cg18225225	0.866018	1.99565	5.55847	2.5818e-06	0.0013065	4.66603	-0.803044	2.33378	1.53073	hypo	chr4	85495786				OpenSea
cg05161279	-0.659183	3.12564	-5.5568	2.59518e-06	0.00131179	4.66126	0.493706	2.91776	3.41147	hyper	chr9	89762538	C9orf170		TSS1500	N_Shore
cg11205597	0.575536	3.46048	5.55668	2.59611e-06	0.00131179	4.66093	-0.629366	3.72548	3.09611	hypo	chr1	201976709				OpenSea
cg01918195	0.854591	-1.00034	5.55583	2.60299e-06	0.0013143	4.65848	-0.795461	-0.665406	-1.46087	hypo	chr8	21908660				S_Shelf
cg08907118	0.328931	0.248338	5.55534	2.60696e-06	0.00131518	4.65708	-0.305797	0.377094	0.0712976	hypo	chr16	27482516	GTF3C1		Body	OpenSea
cg25110757	0.931903	-2.86815	5.55514	2.60859e-06	0.00131518	4.6565	-0.739618	-2.55673	-3.29635	hypo	chr14	95065642				OpenSea
cg16584406	1.03537	-0.49718	5.55428	2.61552e-06	0.00131692	4.65405	-0.970924	-0.0883694	-1.05929	hypo	chr6	137811110		Unclassified_Cell_type_specific		S_Shore
cg13916835	1.1368	0.842373	5.55423	2.61592e-06	0.00131692	4.65391	-1.02171	1.27257	0.250859	hypo	chr17	2078431	SMG6	Unclassified_Cell_type_specific	Body	OpenSea
cg12086862	1.46201	0.370934	5.55312	2.62498e-06	0.00131918	4.65072	-1.24911	0.896875	-0.352234	hypo	chr2	1719161	PXDN		Body	OpenSea
cg12297292	0.402068	1.24075	5.55309	2.62517e-06	0.00131918	4.65066	-0.409042	1.41298	1.00394	hypo	chr13	114126424	DCUN1D2		Body	OpenSea
cg22715906	1.12945	2.07759	5.55297	2.6262e-06	0.00131918	4.65029	-1.15156	2.56246	1.4109	hypo	chr17	4098178	ANKFY1		3'UTR;Body	OpenSea
cg21681980	0.608851	1.51472	5.55267	2.62861e-06	0.00131942	4.64945	-0.613548	1.77306	1.15951	hypo	chr19	17221563	MYO9B		Body	OpenSea
cg07341178	0.533939	0.251099	5.55065	2.64512e-06	0.00132642	4.64367	-0.519096	0.469666	-0.0494302	hypo	chr9	128199126				OpenSea
cg17446076	0.39566	1.28772	5.55049	2.64645e-06	0.00132642	4.64321	-0.392484	1.45298	1.0605	hypo	chr8	28933697	KIF13B		Body	S_Shelf
cg06150430	1.14143	0.170631	5.55007	2.64985e-06	0.00132714	4.64202	-1.16505	0.661178	-0.503871	hypo	chr17	74564875	ST6GALNAC2		Body	OpenSea
cg20696806	0.962506	-1.77695	5.54979	2.65221e-06	0.00132735	4.6412	-0.916304	-1.39114	-2.30744	hypo	chr4	72120167	SLC4A4		Body	OpenSea
cg27302585	0.397781	-0.310342	5.54876	2.66068e-06	0.00133048	4.63826	-0.45146	-0.120254	-0.571714	hypo	chr20	37629775	DHX35		Body	OpenSea
cg25419384	0.868813	-1.55004	5.54855	2.66237e-06	0.00133048	4.63767	-0.866008	-1.1854	-2.05141	hypo	chr1	12239393	TNFRSF1B	Promoter_Associated_Cell_type_specific	Body	OpenSea
cg02940203	0.360445	0.350345	5.54776	2.66893e-06	0.00133278	4.6354	-0.343688	0.495056	0.151368	hypo	chr2	135495432				OpenSea
cg24828484	0.576245	2.30597	5.54675	2.67731e-06	0.00133599	4.63251	-0.5357	2.53153	1.99583	hypo	chr19	17317061	MYO9B		Body	Island
cg02980360	0.583772	-1.83416	5.54634	2.68071e-06	0.00133626	4.63134	-0.468605	-1.63685	-2.10546	hypo	chr11	48012728	PTPRJ		Body	OpenSea
cg19145398	0.467799	1.13492	5.54621	2.68178e-06	0.00133626	4.63097	-0.473391	1.33424	0.860851	hypo	chr20	30433673	FOXS1		TSS1500	S_Shore
cg20570230	0.618176	1.77623	5.54537	2.68873e-06	0.0013371	4.62858	-0.59554	2.02699	1.43145	hypo	chr13	45091221	TSC22D1		Body	OpenSea
cg03127244	0.616429	0.429764	5.54533	2.6891e-06	0.0013371	4.62845	-0.565281	0.667777	0.102496	hypo	chr6	33245638	B3GALT4	Promoter_Associated	1stExon	S_Shore
cg15863211	0.515291	2.01514	5.5453	2.68933e-06	0.0013371	4.62837	-0.545241	2.24472	1.69948	hypo	chr3	58185721	DNASE1L3		Body	OpenSea
cg18419175	0.748376	1.20342	5.54423	2.69833e-06	0.00133973	4.62529	-0.813708	1.54603	0.732321	hypo	chr7	6199980	USP42	Gene_Associated	3'UTR	S_Shore
cg11337915	0.489816	1.80086	5.54399	2.70027e-06	0.00133973	4.62463	-0.487355	2.00606	1.51871	hypo	chr21	40719088	HMGN1		Body	N_Shore
cg19465850	0.48227	0.342986	5.54388	2.70119e-06	0.00133973	4.62431	-0.542885	0.57157	0.0286842	hypo	chr6	37441235	CMTR1		ExonBnd;Body	OpenSea
cg14121772	0.507256	2.20473	5.54351	2.70433e-06	0.00133973	4.62324	-0.400804	2.37349	1.97269	hypo	chr2	234600147	UGT1A10|UGT1A9|UGT1A6|UGT1A7|UGT1A8		Body;TSS200;TSS1500	OpenSea
cg18474095	0.690993	-1.04987	5.54349	2.70447e-06	0.00133973	4.6232	-0.654844	-0.774151	-1.429	hypo	chr11	82445247	FAM181B		TSS1500	S_Shore
cg09965085	0.858776	1.28718	5.54301	2.70853e-06	0.00133984	4.62181	-0.836236	1.63928	0.803047	hypo	chr16	85519176				Island
cg11831182	0.659474	2.35446	5.543	2.70861e-06	0.00133984	4.62178	-0.757151	2.67326	1.91611	hypo	chr1	156104614	LMNA		Body	N_Shore
cg16218727	0.61445	-0.416342	5.5419	2.71787e-06	0.00134344	4.61863	-0.62895	-0.151521	-0.780471	hypo	chr1	67882053	SERBP1		Body	OpenSea
cg21171204	1.43829	2.78854	5.53982	2.73546e-06	0.00135116	4.61268	-1.4085	3.38159	1.97309	hypo	chr9	89766723	C9orf170		Body	S_Shelf
cg01419914	1.03109	0.488002	5.53932	2.73968e-06	0.00135127	4.61126	-0.955263	0.890218	-0.0650446	hypo	chr17	79374691	BAHCC1		Body	Island
cg05804220	0.529807	-4.47319	5.53921	2.74062e-06	0.00135127	4.61094	-0.406654	-4.30196	-4.70862	hypo	chr15	45422062	DUOX1|DUOXA1	Unclassified	TSS200	Island
cg24735235	1.40066	-2.31406	5.53899	2.7425e-06	0.00135127	4.61031	-1.33753	-1.75089	-3.08842	hypo	chr1	16163479	FLJ37453		Body	N_Shore
cg09605212	0.393042	1.09857	5.53886	2.74361e-06	0.00135127	4.60994	-0.424963	1.2775	0.852538	hypo	chr19	42730039	ZNF526		Body	Island
cg11415341	0.965894	3.30192	5.53804	2.75057e-06	0.00135372	4.6076	-1.01639	3.72988	2.71349	hypo	chr17	27418879	MYO18A		Body	OpenSea
cg19222830	-0.688288	-3.1218	-5.53717	2.75798e-06	0.00135638	4.60512	0.671984	-3.40474	-2.73276	hyper	chr5	150466793	TNIP1	Unclassified	TSS200;5'UTR	OpenSea
cg22985172	0.596979	-0.115906	5.53596	2.76837e-06	0.00136051	4.60165	-0.541726	0.11219	-0.429537	hypo	chr6	151258337	MTHFD1L		Body	OpenSea
cg03788090	0.606738	1.54132	5.53466	2.77956e-06	0.00136503	4.59792	-0.614617	1.8001	1.18549	hypo	chr16	233062				S_Shore
cg26792089	0.957788	-2.84517	5.5343	2.78267e-06	0.00136557	4.59689	-0.942121	-2.44849	-3.39061	hypo	chr16	28518200	IL27		TSS200	OpenSea
cg07434944	0.424833	2.48097	5.5336	2.78869e-06	0.00136754	4.5949	-0.438	2.66539	2.22739	hypo	chr11	1991814				S_Shore
cg02317006	0.741267	2.31269	5.53328	2.79149e-06	0.00136793	4.59397	-0.754118	2.63022	1.8761	hypo	chr10	135123869	ZNF511|TUBGCP2		Body;TSS1500	S_Shore
cg23120345	-0.429766	3.1567	-5.53005	2.81955e-06	0.00137772	4.58474	0.359754	3.00522	3.36498	hyper	chr4	109515707	LOC285456		Body	OpenSea
cg07211239	0.325621	0.0137974	5.5305	2.81564e-06	0.00137772	4.58602	-0.362782	0.166548	-0.196234	hypo	chr1	1490809	SSU72		Body	S_Shore
cg08174320	0.552051	-1.38989	5.53044	2.81609e-06	0.00137772	4.58587	-0.534605	-1.16479	-1.69939	hypo	chr22	17077486				OpenSea
cg02807220	0.503109	-0.440475	5.53018	2.81843e-06	0.00137772	4.58511	-0.501544	-0.229299	-0.730843	hypo	chr20	45986862	ZMYND8		TSS1500	OpenSea
cg23679819	0.451595	1.75287	5.52955	2.82394e-06	0.00137847	4.58331	-0.501223	1.96392	1.46269	hypo	chr18	13730665	RNMT	Promoter_Associated_Cell_type_specific	5'UTR	S_Shelf
cg01426818	1.25666	-2.26231	5.52924	2.82665e-06	0.00137847	4.58242	-1.15537	-1.77584	-2.93121	hypo	chr17	77806444		Unclassified_Cell_type_specific		Island
cg08415156	0.439338	0.129166	5.52918	2.82715e-06	0.00137847	4.58226	-0.443846	0.316049	-0.127798	hypo	chr16	88972776	CBFA2T3		5'UTR;Body	N_Shelf
cg14150314	0.509744	2.65024	5.5281	2.83659e-06	0.00138026	4.57918	-0.50299	2.86203	2.35904	hypo	chr9	132958649	NCS1		Body	OpenSea
cg12471376	0.577014	0.28864	5.52801	2.83742e-06	0.00138026	4.57891	-0.576796	0.531501	-0.0452948	hypo	chr20	1839888				OpenSea
cg19683960	0.327354	0.0524363	5.52779	2.83937e-06	0.00138026	4.57828	-0.317097	0.185951	-0.131146	hypo	chr5	171484376	STK10		Body	S_Shore
cg23994468	0.414903	0.548594	5.52767	2.84042e-06	0.00138026	4.57794	-0.363495	0.701644	0.33815	hypo	chr19	56147306				OpenSea
cg02782753	0.441124	0.41211	5.52761	2.84094e-06	0.00138026	4.57777	-0.452607	0.602681	0.150075	hypo	chr7	923058	GET4		Body	OpenSea
cg01740202	0.325756	0.119673	5.52728	2.84384e-06	0.00138068	4.57683	-0.359607	0.271087	-0.0885203	hypo	chr7	550568	PDGFA		Body	Island
cg25875537	0.650284	-0.601461	5.52698	2.84648e-06	0.00138098	4.57597	-0.641524	-0.331346	-0.97287	hypo	chr8	21909033				S_Shelf
cg26340700	0.746366	-1.33631	5.52666	2.84934e-06	0.00138138	4.57504	-0.714642	-1.03541	-1.75005	hypo	chr1	231663886	TSNAX-DISC1|TSNAX	Promoter_Associated	TSS1500	N_Shore
cg24788466	0.585359	1.0403	5.52457	2.86784e-06	0.00138909	4.56907	-0.636355	1.30824	0.671889	hypo	chr14	77295455	LRRC74A		Body	OpenSea
cg16973406	0.455692	1.20484	5.52441	2.86931e-06	0.00138909	4.5686	-0.462717	1.39967	0.936955	hypo	chr22	43265991				Island
cg11355135	0.749649	-2.66768	5.52337	2.87849e-06	0.00139166	4.56565	-0.681582	-2.38069	-3.06228	hypo	chr2	108602860	SLC5A7		TSS200	Island
cg25250132	0.716585	-2.20533	5.52334	2.87876e-06	0.00139166	4.56557	-0.666761	-1.92459	-2.59135	hypo	chr10	43704423	RASGEF1A		5'UTR	OpenSea
cg13668823	0.649703	0.542408	5.52312	2.88074e-06	0.00139166	4.56493	-0.494632	0.750674	0.256043	hypo	chr20	36151683	BLCAP|NNAT	Unclassified_Cell_type_specific	5'UTR;3'UTR	S_Shore
cg09730719	0.407351	0.0333456	5.52178	2.89274e-06	0.00139646	4.5611	-0.424196	0.211955	-0.212242	hypo	chr6	33246390	B3GALT4	Promoter_Associated	1stExon;3'UTR	S_Shore
cg04305399	0.79707	-1.18622	5.52141	2.89603e-06	0.00139706	4.56004	-0.687391	-0.89679	-1.58418	hypo	chr17	78417962				Island
cg00834923	0.868274	2.04068	5.52074	2.90209e-06	0.001399	4.55812	-0.922876	2.42926	1.50638	hypo	chr16	85393998				N_Shore
cg16544989	1.23872	-2.12945	5.51926	2.91547e-06	0.00140445	4.55387	-1.04238	-1.69055	-2.73293	hypo	chr16	85600639				OpenSea
cg09490371	1.05059	3.48178	5.51882	2.91938e-06	0.00140452	4.55264	-1.08353	3.938	2.85447	hypo	chr2	233253024	ECEL1P2		TSS1500	Island
cg19106967	0.432518	0.443895	5.51878	2.91974e-06	0.00140452	4.55252	-0.474414	0.643648	0.169234	hypo	chr3	196666675	NCBP2		Body	N_Shelf
cg08277453	0.273799	-0.289097	5.51856	2.92179e-06	0.00140452	4.55187	-0.275877	-0.172938	-0.448816	hypo	chr1	41884654				OpenSea
cg13912813	0.47998	-0.965225	5.51802	2.92663e-06	0.00140586	4.55034	-0.406707	-0.79398	-1.20069	hypo	chr12	110217367				OpenSea
cg26921513	0.650749	2.08164	5.5168	2.93776e-06	0.00141021	4.54684	-0.740382	2.39338	1.65299	hypo	chr14	102424834				S_Shelf
cg11879008	0.534894	3.45018	5.51549	2.94967e-06	0.00141493	4.54311	-0.588733	3.69806	3.10933	hypo	chr3	45078375		Unclassified		S_Shore
cg12396368	0.316329	0.182093	5.51514	2.95291e-06	0.00141549	4.5421	-0.337191	0.324068	-0.0131234	hypo	chr1	6294850	ICMT	Unclassified_Cell_type_specific	Body	N_Shore
cg07525202	1.3917	2.096	5.51431	2.96055e-06	0.00141727	4.53971	-1.18841	2.59639	1.40798	hypo	chr17	30591850	RHBDL3		TSS1500	N_Shore
cg00624158	0.658732	1.09977	5.51428	2.96079e-06	0.00141727	4.53964	-0.734125	1.40888	0.674753	hypo	chr19	48657477	LIG1		Body	OpenSea
cg08634298	0.521729	1.49	5.51404	2.96298e-06	0.00141727	4.53896	-0.459867	1.68363	1.22376	hypo	chr1	64337861	ROR1		Body	OpenSea
cg01343703	0.467208	2.57549	5.51383	2.96495e-06	0.00141727	4.53834	-0.500576	2.78626	2.28568	hypo	chr7	1107887	C7orf50		Body	S_Shore
cg03043406	0.85229	0.939083	5.51356	2.96741e-06	0.00141745	4.53758	-0.845023	1.29488	0.449859	hypo	chr1	45242356	RPS8|SNORD38A	Promoter_Associated	Body;TSS1500	S_Shore
cg12160087	0.494482	0.842159	5.51245	2.97761e-06	0.00142133	4.53441	-0.475212	1.04225	0.567037	hypo	chr12	120531986	CCDC64		3'UTR	N_Shelf
cg07231468	-0.484	-3.98747	-5.51208	2.98107e-06	0.00142198	4.53334	0.50652	-4.20074	-3.69422	hyper	chrX	9431269	TBL1X	Unclassified_Cell_type_specific	TSS200	N_Shore
cg18293250	0.629855	2.64548	5.51092	2.99174e-06	0.00142607	4.53004	-0.588382	2.89322	2.30484	hypo	chr16	1433666	UNKL		Body	N_Shore
cg17516571	0.943151	2.08139	5.51055	2.99522e-06	0.00142619	4.52897	-0.914245	2.46634	1.55209	hypo	chr8	49584227				OpenSea
cg18613421	1.08668	-2.1028	5.51034	2.99711e-06	0.00142619	4.52839	-0.881782	-1.73152	-2.6133	hypo	chr15	54051543	WDR72		5'UTR	N_Shore
cg15056348	0.42948	-0.746169	5.51022	2.99825e-06	0.00142619	4.52803	-0.408456	-0.574187	-0.982644	hypo	chr10	134350107	INPP5A	Promoter_Associated	TSS1500	N_Shore
cg09332353	1.18403	2.03078	5.50926	3.00719e-06	0.00142944	4.52529	-1.04909	2.4725	1.42341	hypo	chr6	27215376	PRSS16		TSS200	N_Shelf
cg04244907	0.941319	1.69658	5.50883	3.01124e-06	0.00143018	4.52405	-1.08137	2.15189	1.07052	hypo	chr14	60387524	LRRC9		Body	S_Shore
cg20468003	0.556014	-0.236209	5.50865	3.01293e-06	0.00143018	4.52353	-0.523429	-0.0158176	-0.539247	hypo	chr21	45843534	TRPM2|TRPM2-AS		ExonBnd;Body	N_Shore
cg01024247	0.59178	0.727883	5.50816	3.01747e-06	0.00143047	4.52214	-0.723911	1.03269	0.308777	hypo	chr7	5535740	MIR589|FBXL18		TSS200;Body	S_Shore
cg09791633	0.387519	0.677807	5.50813	3.01775e-06	0.00143047	4.52205	-0.395777	0.844451	0.448673	hypo	chr15	80761261	ARNT2		Body	OpenSea
cg24141382	0.805391	1.93962	5.50737	3.02486e-06	0.00143284	4.51988	-0.77155	2.26448	1.49293	hypo	chr1	41446726	CTPS	Promoter_Associated	5'UTR	S_Shore
cg22813366	0.861818	-3.21529	5.50684	3.02985e-06	0.00143367	4.51836	-0.628105	-2.95083	-3.57893	hypo	chr19	17440072	ANO8		Body	Island
cg09433509	0.927592	-2.34018	5.50674	3.03081e-06	0.00143367	4.51807	-0.818551	-1.99552	-2.81408	hypo	chr13	100611085				N_Shore
cg17341174	0.753217	-1.35504	5.50602	3.03753e-06	0.00143585	4.51603	-0.773416	-1.02939	-1.8028	hypo	chr7	97923834	BAIAP2L1	Unclassified	Body	OpenSea
cg05872891	0.783277	2.30306	5.5056	3.04146e-06	0.0014366	4.51483	-0.767573	2.62624	1.85867	hypo	chr9	73042765				OpenSea
cg24435439	0.647919	-0.883065	5.50541	3.04332e-06	0.0014366	4.51427	-0.667967	-0.601816	-1.26978	hypo	chr22	39240659	NPTXR		TSS1500	S_Shore
cg07388700	0.956618	1.01061	5.50515	3.04576e-06	0.00143675	4.51353	-1.03924	1.44818	0.408946	hypo	chr1	10020901	NMNAT1	Unclassified_Cell_type_specific	5'UTR	OpenSea
cg10747078	0.40522	0.593343	5.5049	3.04814e-06	0.00143689	4.51281	-0.399455	0.761535	0.362079	hypo	chr18	33982957	FHOD3		Body	OpenSea
cg20808693	0.557951	1.42187	5.50406	3.05605e-06	0.00143962	4.51042	-0.521866	1.6416	1.11974	hypo	chr7	150951482	SMARCD3		Body	S_Shelf
cg01124546	0.466947	-0.25838	5.50374	3.05909e-06	0.00144005	4.5095	-0.459217	-0.0650256	-0.524243	hypo	chr11	117515332	DSCAML1		Body	OpenSea
cg12920963	0.381772	1.49098	5.50287	3.06736e-06	0.00144289	4.50701	-0.365834	1.64501	1.27918	hypo	chr5	1468661	LPCAT1	Unclassified	Body	S_Shore
cg12324048	0.490509	0.524903	5.50226	3.07315e-06	0.00144289	4.50527	-0.419129	0.701378	0.282249	hypo	chr3	193823125				OpenSea
cg13251842	0.608729	2.74656	5.50175	3.07801e-06	0.00144289	4.50381	-0.665994	3.02697	2.36098	hypo	chr22	46508469	MIRLET7A3|LOC400931|MIRLET7B		TSS200;Body;TSS1500	OpenSea
cg05415647	0.466965	1.10057	5.50166	3.07891e-06	0.00144289	4.50354	-0.509245	1.31499	0.805744	hypo	chr2	120240720	SCTR		Body	OpenSea
cg19483007	0.882874	0.539242	5.50159	3.07953e-06	0.00144289	4.50335	-0.907787	0.921468	0.0136809	hypo	chr3	149327651	WWTR1	Unclassified_Cell_type_specific	Body	OpenSea
cg10979804	0.518897	1.85066	5.50149	3.08048e-06	0.00144289	4.50307	-0.547402	2.08114	1.53374	hypo	chr22	23640518	BCR		Body	OpenSea
cg00024404	0.601032	-4.0005	5.50135	3.08179e-06	0.00144289	4.50267	-0.530693	-3.77705	-4.30774	hypo	chr5	79552470	SERINC5	Promoter_Associated	TSS1500	S_Shore
cg18932116	1.04081	2.0261	5.50131	3.08217e-06	0.00144289	4.50256	-0.955538	2.42843	1.47289	hypo	chr19	15121527	CCDC105|SLC1A6		TSS200	N_Shore
cg22058906	0.367335	0.658814	5.50058	3.08915e-06	0.00144289	4.50047	-0.332994	0.799022	0.466028	hypo	chr11	73021688	ARHGEF17		1stExon	S_Shore
cg19375810	0.400598	0.177685	5.50057	3.0893e-06	0.00144289	4.50043	-0.393808	0.343499	-0.0503094	hypo	chr3	42787927	CCDC13		Body	OpenSea
cg07740525	0.71453	0.781922	5.50038	3.0911e-06	0.00144289	4.49989	-0.570349	1.02207	0.45172	hypo	chr9	116861532	KIF12		TSS200	Island
cg12151545	0.472145	0.514973	5.50032	3.09164e-06	0.00144289	4.49973	-0.459588	0.708484	0.248896	hypo	chr11	47373000	MYBPC3		Body	N_Shelf
cg15429931	0.573012	-0.264513	5.50015	3.09333e-06	0.00144289	4.49922	-0.611359	-0.00709914	-0.618458	hypo	chr10	65395624				OpenSea
cg05368971	0.486	-1.29593	5.5	3.09475e-06	0.00144289	4.4988	-0.470799	-1.0977	-1.5685	hypo	chr1	2321364	MORN1		Body	N_Shore
cg12000864	0.376662	1.79232	5.49916	3.10278e-06	0.00144467	4.49641	-0.316801	1.92571	1.60891	hypo	chr1	20978782	DDOST|PINK1-AS		3'UTR;TSS200	OpenSea
cg19849728	0.885638	-3.35163	5.49907	3.10368e-06	0.00144467	4.49614	-0.812969	-3.00933	-3.8223	hypo	chr4	111536767				N_Shelf
cg07803420	0.60302	1.64037	5.49883	3.10601e-06	0.00144467	4.49545	-0.569473	1.88015	1.31068	hypo	chr6	30851517	DDR1		TSS1500	N_Shore
cg17737621	0.935936	-3.07198	5.49872	3.10705e-06	0.00144467	4.49514	-0.7928	-2.73817	-3.53097	hypo	chr20	21372480		Unclassified_Cell_type_specific		S_Shore
cg14045567	0.470701	-0.13421	5.49781	3.11582e-06	0.00144776	4.49254	-0.528087	0.0881431	-0.439944	hypo	chr5	171911440				OpenSea
cg25654154	0.733044	0.643502	5.49723	3.12143e-06	0.00144938	4.49088	-0.767044	0.966468	0.199423	hypo	chr11	36002709	LDLRAD3		5'UTR;Body	OpenSea
cg00960773	0.49198	1.74303	5.49656	3.12792e-06	0.00145051	4.48896	-0.557461	1.97775	1.42029	hypo	chr6	4664429				OpenSea
cg12385643	0.618687	2.81889	5.49654	3.12812e-06	0.00145051	4.4889	-0.494956	3.0273	2.53234	hypo	chr2	234600149	UGT1A10|UGT1A9|UGT1A6|UGT1A7|UGT1A8		Body;TSS200;TSS1500	OpenSea
cg16841246	0.631681	-0.609879	5.49581	3.13524e-06	0.00145282	4.48681	-0.586252	-0.363036	-0.949288	hypo	chr16	55512521	MMP2		TSS1500	N_Shore
cg22878468	1.3397	0.0592832	5.49554	3.13779e-06	0.00145302	4.48606	-1.21737	0.571862	-0.645513	hypo	chr5	139398625	NRG2		Body	OpenSea
cg10583997	0.834388	-1.59828	5.49503	3.14276e-06	0.00145433	4.48459	-0.822183	-1.25209	-2.07428	hypo	chr2	32583696	BIRC6		Body	S_Shore
cg18478353	0.460222	1.26832	5.49246	3.16788e-06	0.00146496	4.47725	-0.460572	1.46225	1.00168	hypo	chr21	43986783	SLC37A1		Body	N_Shelf
cg01440452	0.853338	-1.55742	5.49187	3.17374e-06	0.00146641	4.47554	-0.826106	-1.20958	-2.03569	hypo	chr5	139491579				N_Shore
cg00196200	0.492515	0.662096	5.49115	3.18076e-06	0.00146641	4.4735	-0.459921	0.855747	0.395826	hypo	chr15	93688604				OpenSea
cg17861836	1.17042	-1.33904	5.49096	3.18271e-06	0.00146641	4.47294	-1.0273	-0.906488	-1.93379	hypo	chr17	79202505	C17orf56	Unclassified_Cell_type_specific	3'UTR	OpenSea
cg07171383	0.598702	2.18006	5.49095	3.18283e-06	0.00146641	4.4729	-0.621435	2.44171	1.82028	hypo	chr9	137590260	COL5A1	Unclassified	Body	OpenSea
cg16716798	0.606581	0.619334	5.49093	3.18297e-06	0.00146641	4.47286	-0.577936	0.862676	0.28474	hypo	chr9	94616371	ROR2		Body	OpenSea
cg14214321	0.633686	-4.3774	5.49083	3.18393e-06	0.00146641	4.47259	-0.654308	-4.1019	-4.75621	hypo	chr12	120935059	DYNLL1	Promoter_Associated	Body	S_Shore
cg07952396	0.332589	-0.27634	5.48915	3.20061e-06	0.00147174	4.46776	-0.357017	-0.126018	-0.483034	hypo	chr17	38249022	THRA		Body	N_Shore
cg13931640	0.879272	-1.39421	5.48898	3.20224e-06	0.00147174	4.46729	-0.768313	-1.07071	-1.83902	hypo	chr9	137277819	RXRA		Body	OpenSea
cg19428722	0.930451	-3.15887	5.48895	3.20259e-06	0.00147174	4.46719	-0.748307	-2.8438	-3.5921	hypo	chr10	100994478	HPSE2		Body	S_Shore
cg10340117	0.680832	2.33999	5.48879	3.20412e-06	0.00147174	4.46675	-0.721423	2.64375	1.92233	hypo	chr19	3984058	EEF2|SNORD37		Body;TSS1500	N_Shore
cg01089682	0.648153	0.584216	5.48809	3.21109e-06	0.00147355	4.46474	-0.614347	0.842888	0.228542	hypo	chr6	43823056				OpenSea
cg22140618	1.80014	2.81571	5.48796	3.2124e-06	0.00147355	4.46437	-1.8728	3.60425	1.73145	hypo	chr7	139742416	PARP12		Body	OpenSea
cg10061204	0.878729	-2.21022	5.48701	3.22183e-06	0.00147688	4.46166	-0.838497	-1.85717	-2.69566	hypo	chr9	130954521	CIZ1	Promoter_Associated	TSS1500;TSS200;5'UTR	S_Shore
cg10805721	1.54632	-2.1824	5.48585	3.23348e-06	0.00148123	4.45833	-1.40413	-1.59119	-2.99532	hypo	chr6	83075187	TPBG		Body	Island
cg27580914	1.18496	-2.09722	5.48518	3.24015e-06	0.00148329	4.45643	-1.18869	-1.59671	-2.7854	hypo	chr2	235903101	SH3BP4		5'UTR	OpenSea
cg26618703	0.54071	-1.87506	5.48466	3.2454e-06	0.00148431	4.45494	-0.546179	-1.64509	-2.19126	hypo	chr7	922962	C7orf20		Body	OpenSea
cg19179241	0.990542	-1.24762	5.48453	3.24674e-06	0.00148431	4.45456	-0.986514	-0.832241	-1.81875	hypo	chr2	220325986	SPEG		5'UTR;Body	OpenSea
cg07721848	0.569129	1.71836	5.48232	3.26903e-06	0.0014935	4.44824	-0.550515	1.95016	1.39965	hypo	chr22	20384320	PI4KAP1		Body	S_Shelf
cg04883329	0.355456	-0.236512	5.48091	3.28332e-06	0.00149902	4.44422	-0.359871	-0.0849877	-0.444859	hypo	chr9	139701021	CCDC183|CCDC183-AS1|RABL6	Unclassified_Cell_type_specific	Body;TSS1500	N_Shore
cg02063076	0.617984	0.574813	5.4805	3.28754e-06	0.00149994	4.44303	-0.591401	0.823824	0.232424	hypo	chr19	41881163	TMEM91		TSS1500;5'UTR	N_Shore
cg07168526	-0.93665	-2.05687	-5.47923	3.30053e-06	0.00150342	4.43939	0.905397	-2.43809	-1.5327	hyper	chr7	116797907	ST7		Body	OpenSea
cg18723767	-0.873066	-1.76871	-5.47911	3.30177e-06	0.00150342	4.43905	0.870584	-2.13527	-1.26468	hyper	chr6	107959243	SOBP		3'UTR	S_Shelf
cg06979374	0.369312	-0.93276	5.47953	3.29746e-06	0.00150342	4.44025	-0.373088	-0.77567	-1.14876	hypo	chr11	123456094	GRAMD1B		Body	OpenSea
cg11785240	0.464225	2.02305	5.47888	3.30411e-06	0.00150348	4.43839	-0.400306	2.1916	1.79129	hypo	chr2	240049338	HDAC4		Body	S_Shelf
cg06539391	0.493761	-0.654506	5.47758	3.31739e-06	0.00150852	4.43469	-0.532463	-0.430311	-0.962774	hypo	chr6	32053641	TNXB		Body	N_Shore
cg10927968	0.977635	1.12681	5.47678	3.32569e-06	0.00150928	4.43238	-0.955681	1.5292	0.573519	hypo	chr11	1807333				OpenSea
cg17943838	0.411873	0.604426	5.47667	3.32682e-06	0.00150928	4.43207	-0.376735	0.763051	0.386316	hypo	chr19	54379445	MYADM		3'UTR	N_Shelf
cg12158483	2.277	-2.77826	5.47665	3.32695e-06	0.00150928	4.43203	-1.98661	-1.9418	-3.92841	hypo	chr22	38485020	BAIAP2L2	Unclassified_Cell_type_specific	Body	Island
cg13562353	0.345009	0.115539	5.47656	3.32794e-06	0.00150928	4.43176	-0.363803	0.268719	-0.0950842	hypo	chr9	34662773	CCL27		TSS200	N_Shelf
cg07363855	0.422306	-3.96222	5.47622	3.33139e-06	0.00150963	4.4308	-0.343455	-3.81761	-4.16106	hypo	chr1	2984470	PRDM16|FLJ42875		TSS1500;TSS200	Island
cg03861784	0.709941	1.57472	5.47605	3.33313e-06	0.00150963	4.43032	-0.649712	1.84828	1.19857	hypo	chr12	66442412				OpenSea
cg05720587	0.83847	4.12101	5.4757	3.33681e-06	0.00151	4.4293	-0.846916	4.47761	3.63069	hypo	chr6	116599921	TSPYL1|DSE	Unclassified	1stExon;TSS1500	N_Shore
cg14920846	1.16644	-0.225767	5.47555	3.33837e-06	0.00151	4.42887	-1.02151	0.204342	-0.817167	hypo	chr1	201618209	NAV1		1stExon	Island
cg17753427	0.34347	0.461913	5.47477	3.34642e-06	0.00151264	4.42665	-0.33481	0.602886	0.268076	hypo	chr8	21989531	HR		TSS1500	S_Shore
cg07718903	0.982282	-0.92998	5.47386	3.35585e-06	0.00151589	4.42405	-0.913664	-0.54528	-1.45894	hypo	chr20	6104261	FERMT1		TSS200	S_Shore
cg23311195	0.397288	1.08524	5.47348	3.35982e-06	0.00151668	4.42296	-0.403909	1.25531	0.8514	hypo	chr19	1434935	DAZAP1		3'UTR	Island
cg17742781	0.87538	-0.806996	5.47317	3.36308e-06	0.00151715	4.42207	-0.797351	-0.471269	-1.26862	hypo	chr1	50834056		Unclassified		OpenSea
cg22143285	0.709254	0.481297	5.47288	3.36612e-06	0.00151751	4.42123	-0.7443	0.794686	0.050386	hypo	chr17	68070411	KCNJ16		TSS1500	OpenSea
cg09957666	0.520507	2.31381	5.47252	3.36987e-06	0.0015182	4.4202	-0.465172	2.50967	2.0445	hypo	chr20	33868527	EIF6		Body	S_Shelf
cg18622663	1.34552	1.1787	5.47225	3.37262e-06	0.00151844	4.41945	-1.07117	1.62972	0.558554	hypo	chr1	223656373				OpenSea
cg01048093	0.363391	-0.141885	5.472	3.37527e-06	0.00151863	4.41873	-0.381567	0.0187753	-0.362792	hypo	chr19	11172950	SMARCA4		3'UTR	S_Shelf
cg13285724	0.563834	3.70757	5.47092	3.38661e-06	0.00152263	4.41563	-0.54347	3.9364	3.39293	hypo	chr14	100225354				OpenSea
cg09169591	0.674495	1.5835	5.47072	3.38863e-06	0.00152263	4.41508	-0.721191	1.88716	1.16597	hypo	chr3	52889832	TMEM110-MUSTN1|TMEM110		Body	OpenSea
cg05064489	0.91082	2.86924	5.46994	3.39688e-06	0.00152365	4.41284	-0.950075	3.26927	2.3192	hypo	chr10	102279954	SEC31B		TSS1500	S_Shore
cg01325154	0.563472	2.0477	5.46992	3.39709e-06	0.00152365	4.41278	-0.669829	2.32973	1.6599	hypo	chr17	48823123	LUC7L3		Body	OpenSea
cg21235119	0.393527	0.243281	5.46978	3.39851e-06	0.00152365	4.41239	-0.411889	0.416708	0.00481896	hypo	chr12	122251088	SETD1B	Promoter_Associated	Body	S_Shore
cg20968821	0.318167	0.641571	5.46966	3.39985e-06	0.00152365	4.41203	-0.320312	0.77644	0.456127	hypo	chr14	105522684	GPR132	Gene_Associated_Cell_type_specific	5'UTR	OpenSea
cg07771123	0.460263	0.283365	5.4691	3.40577e-06	0.0015253	4.41042	-0.525253	0.504524	-0.0207291	hypo	chr1	29578171	PTPRU		Body	OpenSea
cg01101380	1.73834	-2.56157	5.46875	3.40947e-06	0.00152596	4.40942	-1.55905	-1.90513	-3.46418	hypo	chr1	36039173	TFAP2E	Unclassified_Cell_type_specific	5'UTR;1stExon	Island
cg26786368	0.567582	0.460198	5.46838	3.41329e-06	0.00152666	4.40839	-0.571804	0.700957	0.129153	hypo	chr12	121976655	KDM2B	Promoter_Associated	Body	S_Shore
cg05764238	0.458878	0.402565	5.46616	3.43688e-06	0.00153621	4.40203	-0.496681	0.611693	0.115013	hypo	chr1	16536990	ARHGEF19	Unclassified_Cell_type_specific	5'UTR	S_Shelf
cg13090941	0.543941	1.11508	5.46477	3.4517e-06	0.00154182	4.39806	-0.520884	1.3344	0.813516	hypo	chr16	56390024	GNAO1		3'UTR	OpenSea
cg08201663	-1.54497	-1.68196	-5.46428	3.45695e-06	0.00154215	4.39666	1.30332	-2.23073	-0.92741	hyper	chr14	75614414	TMED10		Body	OpenSea
cg06327842	0.316333	-0.162778	5.46449	3.45471e-06	0.00154215	4.39726	-0.305279	-0.0342395	-0.339518	hypo	chr16	68297684	SLC7A6	Promoter_Associated	TSS1500	N_Shore
cg07408183	0.561954	-0.103615	5.46263	3.47469e-06	0.00154904	4.39193	-0.462431	0.0910923	-0.371339	hypo	chr10	14591086	FAM107B		5'UTR;Body	OpenSea
cg20321719	0.572345	2.25328	5.46199	3.48154e-06	0.00155061	4.39012	-0.559775	2.48897	1.9292	hypo	chr9	134394131	POMT1		Body	OpenSea
cg03604030	0.503475	2.62993	5.46178	3.48381e-06	0.00155061	4.38952	-0.46363	2.82514	2.36151	hypo	chr20	50002782		Gene_Associated		OpenSea
cg17361443	0.329226	1.16874	5.4615	3.48684e-06	0.00155061	4.38871	-0.381039	1.32918	0.948143	hypo	chr10	134396711	INPP5A		Body	OpenSea
cg27131881	0.741077	1.62417	5.46146	3.4873e-06	0.00155061	4.38859	-0.690001	1.9147	1.2247	hypo	chr22	45820349	RIBC2		Body	OpenSea
cg08415762	0.532023	2.28053	5.4609	3.49338e-06	0.0015523	4.38698	-0.597232	2.532	1.93476	hypo	chr20	50224747	ATP9A		Body	OpenSea
cg16572910	0.353914	-0.111448	5.46041	3.49869e-06	0.00155364	4.38558	-0.387733	0.0518078	-0.335925	hypo	chr1	43880657		Gene_Associated		OpenSea
cg22020059	0.783221	-3.18038	5.45982	3.50503e-06	0.00155451	4.38391	-0.889392	-2.8059	-3.6953	hypo	chr3	49136196	QARS		Body	OpenSea
cg02067667	0.634276	1.40598	5.45977	3.50561e-06	0.00155451	4.38376	-0.729906	1.71331	0.983402	hypo	chr12	39731653	KIF21A		Body	OpenSea
cg09331334	0.283574	-0.504332	5.4596	3.50747e-06	0.00155451	4.38327	-0.295702	-0.379826	-0.675528	hypo	chr7	55605423	VOPP1		TSS200;Body	OpenSea
cg05718253	0.370867	0.5576	5.45884	3.51574e-06	0.00155716	4.38109	-0.357615	0.708175	0.35056	hypo	chr19	11347359	LOC55908|DOCK6		TSS1500;Body	OpenSea
cg11485049	0.372784	1.13881	5.45741	3.53131e-06	0.00156304	4.37702	-0.372557	1.29567	0.923115	hypo	chr15	85824304				OpenSea
cg04254886	0.434944	2.00732	5.45649	3.54144e-06	0.00156651	4.37437	-0.426408	2.18686	1.76045	hypo	chr14	21489369	NDRG2		Body	N_Shelf
cg03134211	0.516151	1.35568	5.45598	3.54701e-06	0.00156749	4.37292	-0.464217	1.55114	1.08692	hypo	chr12	56090600	ITGA7		Body	OpenSea
cg08750057	0.587556	2.27816	5.45571	3.54995e-06	0.00156749	4.37216	-0.587359	2.52547	1.93811	hypo	chr12	123722132	C12orf65		5'UTR	S_Shelf
cg03482769	0.669868	2.44834	5.45566	3.55057e-06	0.00156749	4.372	-0.784822	2.77879	1.99397	hypo	chr19	10445593	RAVER1|ICAM3		TSS1500;Body	Island
cg24038255	0.521944	-0.936289	5.45491	3.55878e-06	0.0015701	4.36986	-0.582404	-0.691066	-1.27347	hypo	chr11	3240399	MRGPRG|C11orf36	Unclassified_Cell_type_specific	TSS1500;Body	S_Shore
cg05743998	0.326811	0.42284	5.45442	3.56419e-06	0.00157147	4.36846	-0.315973	0.555881	0.239908	hypo	chr22	23263983				OpenSea
cg14680792	0.692833	-0.998363	5.45186	3.59252e-06	0.00158294	4.36116	-0.715108	-0.697264	-1.41237	hypo	chr3	49331166	USP4		Body	OpenSea
cg08122065	0.306762	0.720995	5.45165	3.5949e-06	0.00158296	4.36054	-0.2895	0.84289	0.55339	hypo	chr9	131800433	FAM73B		5'UTR	S_Shore
cg06508005	0.573323	2.48183	5.45141	3.5976e-06	0.00158313	4.35985	-0.612945	2.73991	2.12697	hypo	chr19	17972675	RPL18AP3|SNORA68|RPL18A	Promoter_Associated_Cell_type_specific	Body;TSS1500	S_Shore
cg07875261	0.892431	-3.16425	5.45076	3.60481e-06	0.00158528	4.358	-0.826252	-2.81635	-3.6426	hypo	chr2	223185496				S_Shore
cg18708425	0.604472	1.63142	5.45003	3.613e-06	0.00158786	4.35591	-0.555252	1.86521	1.30996	hypo	chr11	68566745	CPT1A	Gene_Associated	Body	OpenSea
cg04582295	0.469477	2.2526	5.44978	3.61581e-06	0.00158807	4.35519	-0.488787	2.4584	1.96962	hypo	chr17	48242070	SGCA		TSS1500	S_Shelf
cg17869315	0.691671	2.07507	5.44882	3.62653e-06	0.00159175	4.35246	-0.728188	2.38168	1.65349	hypo	chr12	54686506	NFE2		Body	OpenSea
cg09390962	0.502551	-0.407858	5.44715	3.64542e-06	0.00159901	4.34766	-0.465969	-0.21166	-0.677629	hypo	chr7	137355506	DGKI	Unclassified_Cell_type_specific	Body	OpenSea
cg02925049	1.36451	-1.46625	5.44685	3.64881e-06	0.00159907	4.34681	-1.33214	-0.905348	-2.23748	hypo	chr8	127568854	FAM84B	Promoter_Associated_Cell_type_specific	Body	Island
cg07220650	0.441184	1.97905	5.44672	3.65025e-06	0.00159907	4.34644	-0.383246	2.14042	1.75717	hypo	chr1	2336575	PEX10|RER1		3'UTR	N_Shelf
cg13423805	1.15044	1.81924	5.44584	3.66019e-06	0.00160181	4.34393	-1.19435	2.32213	1.12778	hypo	chr11	75193415	GDPD5		5'UTR	OpenSea
cg12939085	0.311909	-0.0196439	5.44575	3.6612e-06	0.00160181	4.34368	-0.301266	0.107205	-0.194061	hypo	chr11	67166104	PPP1CA		Body	N_Shore
cg04767841	0.664866	-2.3257	5.44494	3.67044e-06	0.0016041	4.34135	-0.686185	-2.03678	-2.72296	hypo	chr16	85656678	KIAA0182		5'UTR;Body	N_Shelf
cg00357074	0.389513	0.34436	5.44474	3.67264e-06	0.0016041	4.3408	-0.421935	0.522017	0.100082	hypo	chr12	50046959	FMNL3		Body	OpenSea
cg06882562	0.559384	-0.370932	5.44467	3.67348e-06	0.0016041	4.34059	-0.531668	-0.147072	-0.67874	hypo	chr5	176396116	UIMC1		Body	OpenSea
cg10662179	1.54464	-2.0424	5.4441	3.67997e-06	0.0016059	4.33896	-1.28919	-1.49958	-2.78877	hypo	chr12	4417170		Unclassified		OpenSea
cg00001810	0.555935	1.93556	5.44246	3.69875e-06	0.00161306	4.33426	-0.535338	2.16097	1.62563	hypo	chr8	136659294	KHDRBS3		Body	OpenSea
cg08095443	0.404501	-1.03052	5.44216	3.7022e-06	0.00161353	4.3334	-0.438189	-0.846023	-1.28421	hypo	chr2	74208897	DGUOK-AS1		TSS1500	N_Shelf
cg22847031	0.462208	1.62974	5.44164	3.70811e-06	0.00161508	4.33193	-0.511153	1.84497	1.33381	hypo	chr11	233688	SIRT3		5'UTR;Body	N_Shelf
cg10049588	0.992955	-2.77138	5.44118	3.7134e-06	0.00161635	4.33061	-1.09011	-2.31238	-3.40249	hypo	chr15	31685635	KLF13		Body	Island
cg04520793	0.807186	-1.69737	5.44058	3.72034e-06	0.00161834	4.32889	-0.728923	-1.39045	-2.11937	hypo	chr17	42248056	ASB16		TSS200	OpenSea
cg21226516	0.981559	-2.04428	5.43988	3.72842e-06	0.00162082	4.32689	-0.858775	-1.68269	-2.54147	hypo	chr2	157186666	NR4A2	Unclassified_Cell_type_specific	Body	S_Shore
cg26855308	-0.469175	4.18188	-5.43922	3.73601e-06	0.00162205	4.32501	0.367594	4.0271	4.39469	hyper	chr1	232629803	SIPA1L2		Body	OpenSea
cg07905908	1.00389	-0.229753	5.43928	3.73537e-06	0.00162205	4.32517	-0.899614	0.149032	-0.750582	hypo	chr4	109034624	LEF1	Unclassified_Cell_type_specific	Body	OpenSea
cg17669682	0.443038	1.34154	5.43854	3.74392e-06	0.00162444	4.32306	-0.496676	1.55067	1.05399	hypo	chr12	50582585	LIMA1		Body	OpenSea
cg12742764	0.62052	-0.969607	5.43787	3.75166e-06	0.00162629	4.32115	-0.529252	-0.746764	-1.27602	hypo	chr9	91996910	SEMA4D		Body	S_Shore
cg27625401	1.24255	1.37037	5.4377	3.75369e-06	0.00162629	4.32065	-1.13748	1.84931	0.711828	hypo	chr16	3148536				OpenSea
cg04188234	0.481355	0.0173262	5.43756	3.75532e-06	0.00162629	4.32025	-0.492411	0.224657	-0.267754	hypo	chr11	72930456	P2RY2		5'UTR	S_Shore
cg06903031	0.867273	-3.08853	5.43651	3.76747e-06	0.00162953	4.31727	-0.871961	-2.72138	-3.59335	hypo	chr1	110644949				OpenSea
cg10205093	0.812846	-2.2324	5.4365	3.76759e-06	0.00162953	4.31724	-0.740578	-1.92058	-2.66115	hypo	chr22	39570107		Unclassified_Cell_type_specific		OpenSea
cg23736693	0.902135	-3.60852	5.4358	3.7758e-06	0.00163127	4.31523	-0.77127	-3.28378	-4.05505	hypo	chr10	64305644	ZNF365		Body;5'UTR	OpenSea
cg06228828	0.536757	-0.191578	5.43575	3.77641e-06	0.00163127	4.31508	-0.544429	0.0376557	-0.506774	hypo	chr13	50653048	DLEU2		Body	N_Shelf
cg04714188	0.34737	0.790582	5.4346	3.78992e-06	0.00163593	4.31179	-0.305482	0.919206	0.613724	hypo	chr3	11254704	HRH1		5'UTR	OpenSea
cg11858173	0.591558	-1.69196	5.43442	3.79198e-06	0.00163593	4.31128	-0.559281	-1.45647	-2.01575	hypo	chr2	174945604	OLA1		Body	OpenSea
cg18986090	0.807909	-3.13026	5.43411	3.79562e-06	0.00163646	4.3104	-0.836992	-2.77785	-3.61484	hypo	chr11	66624984	LRFN4|PC		5'UTR;1stExon;Body	Island
cg04580179	0.861372	-1.75142	5.43373	3.8001e-06	0.00163661	4.30931	-0.77789	-1.42389	-2.20178	hypo	chr2	42719785	KCNG3		Body	Island
cg14209784	0.856862	0.661218	5.43315	3.80689e-06	0.00163661	4.30766	-0.806864	1.00095	0.194086	hypo	chr10	88729861	AGAP11|C10orf116	Unclassified	TSS1500;Body	N_Shore
cg02335657	0.54333	2.54509	5.43312	3.80728e-06	0.00163661	4.30757	-0.556399	2.77937	2.22297	hypo	chr3	129116059	RPL32P3|SNORA7B		Body	OpenSea
cg16655795	0.504525	0.380643	5.43312	3.80734e-06	0.00163661	4.30755	-0.46362	0.575851	0.112231	hypo	chr19	42897238				N_Shelf
cg12741184	0.853146	0.242146	5.43306	3.80796e-06	0.00163661	4.3074	-0.812603	0.584295	-0.228308	hypo	chr17	1397079	MYO1C	Unclassified_Cell_type_specific	TSS1500	S_Shore
cg24219777	0.479921	1.11817	5.43232	3.8167e-06	0.00163933	4.30529	-0.453236	1.309	0.855767	hypo	chr1	224686469		Unclassified		OpenSea
cg13319835	0.461698	-1.07456	5.43109	3.83135e-06	0.00164329	4.30175	-0.450626	-0.884825	-1.33545	hypo	chr1	156372308				OpenSea
cg00377681	0.32746	0.101459	5.43095	3.83293e-06	0.00164329	4.30137	-0.336625	0.243195	-0.0934291	hypo	chr6	37102603		Unclassified_Cell_type_specific		OpenSea
cg08625564	0.521277	0.789779	5.43093	3.83315e-06	0.00164329	4.30132	-0.507764	1.00357	0.49581	hypo	chr17	1553453	RILP		TSS200	S_Shore
cg03493123	0.409592	1.89804	5.42993	3.84507e-06	0.00164713	4.29845	-0.445821	2.08575	1.63993	hypo	chr5	177029444	B4GALT7		Body	N_Shore
cg06703710	0.603565	3.16515	5.4296	3.84902e-06	0.00164713	4.2975	-0.731021	3.47295	2.74192	hypo	chr7	127644803	SND1		Body	OpenSea
cg05670472	1.21109	0.0126978	5.42957	3.84935e-06	0.00164713	4.29742	-0.869302	0.37872	-0.490583	hypo	chr5	140805732	PCDHGA4|PCDHGA11|PCDHGA9|PCDHGA1|PCDHGB8P|PCDHGB1|PCDHGB6|PCDHGB3|PCDHGB7|PCDHGA6|PCDHGA8|PCDHGA10|PCDHGA5|PCDHGB4|PCDHGA3|PCDHGA2|PCDHGB2|PCDHGA7|PCDHGB5		Body;TSS200	N_Shore
cg25613180	0.584525	-1.72122	5.42856	3.8615e-06	0.00165129	4.29452	-0.579715	-1.47713	-2.05685	hypo	chr5	149513303	PDGFRB		Body	S_Shore
cg19940644	1.16384	-1.21084	5.42771	3.87165e-06	0.00165459	4.29209	-1.04709	-0.769959	-1.81704	hypo	chr1	12112386		Unclassified_Cell_type_specific		OpenSea
cg00236467	0.718159	3.18616	5.42738	3.87555e-06	0.00165488	4.29116	-0.706294	3.48355	2.77726	hypo	chr20	32237366	CBFA2T2		3'UTR	OpenSea
cg25400358	0.388376	1.49085	5.42725	3.87719e-06	0.00165488	4.29077	-0.333806	1.6314	1.29759	hypo	chr11	64054159	GPR137	Promoter_Associated	Body;1stExon	N_Shore
cg15128947	0.803148	-2.66807	5.42649	3.88626e-06	0.00165772	4.28862	-0.848476	-2.31082	-3.15929	hypo	chr7	66465714	TYW1		Body	S_Shelf
cg25431820	0.849712	3.12639	5.4257	3.8958e-06	0.00166075	4.28635	-0.942916	3.5234	2.58049	hypo	chr17	39949258				OpenSea
cg14427590	0.342071	0.512765	5.425	3.90422e-06	0.0016633	4.28436	-0.302293	0.640046	0.337753	hypo	chr17	60695089				OpenSea
cg13896879	0.631999	-2.05669	5.42406	3.91561e-06	0.00166711	4.28167	-0.579416	-1.81273	-2.39214	hypo	chr1	150785718	ARNT	Gene_Associated_Cell_type_specific	Body	OpenSea
cg24512644	0.437608	3.37692	5.42364	3.92079e-06	0.00166827	4.28045	-0.42826	3.55724	3.12898	hypo	chr22	41248902	ST13		Body	N_Shelf
cg14205164	0.875541	2.21588	5.42322	3.92583e-06	0.00166937	4.27927	-0.928799	2.60695	1.67815	hypo	chr5	37717742	WDR70		Body	OpenSea
cg04115418	0.792082	-2.13069	5.4213	3.94929e-06	0.0016783	4.27377	-0.863939	-1.76693	-2.63086	hypo	chr20	62273971	STMN3	Promoter_Associated	Body	Island
cg12360110	0.570108	-3.6969	5.42077	3.9557e-06	0.00167998	4.27227	-0.520886	-3.47758	-3.99846	hypo	chrX	40036589	BCOR		TSS200	S_Shore
cg25142905	1.14825	2.45827	5.42049	3.95919e-06	0.00168019	4.27146	-1.15558	2.94483	1.78925	hypo	chr20	2730076	EBF4		Body	Island
cg18926704	0.403999	2.259	5.42033	3.96114e-06	0.00168019	4.271	-0.419151	2.43548	2.01633	hypo	chr12	52217258	FIGNL2	Unclassified	5'UTR	S_Shore
cg26937637	-0.706784	1.24671	-5.41823	3.98694e-06	0.00168799	4.26501	0.640007	0.97723	1.61724	hyper	chr5	130749792		Unclassified_Cell_type_specific		OpenSea
cg10262659	0.838571	-1.65351	5.41836	3.98532e-06	0.00168799	4.26538	-0.824334	-1.30642	-2.13076	hypo	chr16	23650194	PALB2		Body	N_Shelf
cg05711037	0.537114	1.30384	5.41827	3.98647e-06	0.00168799	4.26512	-0.507874	1.51768	1.00981	hypo	chr2	234359783	DGKD		Body	OpenSea
cg13798109	0.607531	-0.0730574	5.41781	3.9922e-06	0.00168917	4.26379	-0.621734	0.188726	-0.433009	hypo	chr5	176396084	UIMC1		Body	OpenSea
cg06516769	0.285259	0.905849	5.41672	4.00571e-06	0.00169383	4.26068	-0.293753	1.02953	0.735781	hypo	chr3	51996797	PCBP4		5'UTR;TSS1500	OpenSea
cg14581419	1.60035	-1.52193	5.41642	4.00943e-06	0.00169435	4.25982	-1.45828	-0.907919	-2.3662	hypo	chr10	104172866	PSD		Body	S_Shore
cg18280125	0.660306	3.51894	5.41455	4.03269e-06	0.00170312	4.25448	-0.808742	3.85947	3.05073	hypo	chr4	4427113	STX18		Body	OpenSea
cg18463453	1.10531	1.37968	5.41388	4.04105e-06	0.0017056	4.25257	-1.18693	1.87944	0.692515	hypo	chr7	45929096	IGFBP1		Body	S_Shore
cg26910511	1.94754	2.82643	5.41353	4.04545e-06	0.0017064	4.25156	-1.92729	3.63792	1.71063	hypo	chr19	39799037	LRFN1		Body	Island
cg01115243	0.300084	1.07776	5.41295	4.05266e-06	0.00170838	4.24992	-0.284078	1.19738	0.913298	hypo	chr16	69353023	VPS4A		Body	N_Shore
cg10505257	0.487627	0.0362142	5.41268	4.05612e-06	0.00170878	4.24913	-0.514876	0.253004	-0.261872	hypo	chr16	4731639	MGRN1		Body	Island
cg16205352	0.732623	0.882017	5.41168	4.06873e-06	0.00171304	4.24627	-0.723518	1.18666	0.463138	hypo	chr12	49688176	PRPH		TSS1500	N_Shore
cg14875032	1.36234	1.79799	5.4111	4.07605e-06	0.00171484	4.24461	-1.32049	2.35398	1.0335	hypo	chr7	139742342	PARP12		Body	OpenSea
cg21579726	0.499875	1.73517	5.41094	4.07804e-06	0.00171484	4.24416	-0.499848	1.94563	1.44578	hypo	chr6	26600049	ABT1		3'UTR	S_Shore
cg15337578	0.649489	4.0211	5.41023	4.08697e-06	0.00171713	4.24214	-0.766139	4.34368	3.57755	hypo	chr12	6655355	IFFO1		Body	N_Shelf
cg11829870	0.474136	1.10408	5.40995	4.09055e-06	0.00171713	4.24133	-0.431235	1.28566	0.854421	hypo	chr22	50988451	KLHDC7B		3'UTR;1stExon	S_Shore
cg06292304	0.827607	-3.19496	5.40973	4.09326e-06	0.00171713	4.24072	-0.638704	-2.92603	-3.56473	hypo	chr8	9761905	MIR124-1|LOC157627		TSS1500	N_Shore
cg16776065	0.98097	-2.86152	5.40971	4.09356e-06	0.00171713	4.24065	-0.862703	-2.49827	-3.36098	hypo	chr11	6340486	PRKCDBP		Body	Island
cg04742369	-0.809181	-2.82359	-5.40948	4.09646e-06	0.00171729	4.24	0.665958	-3.10399	-2.43804	hyper	chr11	6224927				OpenSea
cg12271419	0.556395	-0.99554	5.40854	4.10841e-06	0.00172124	4.23731	-0.552948	-0.76272	-1.31567	hypo	chr8	22855616	RHOBTB2	Unclassified_Cell_type_specific	Body;TSS1500	N_Shore
cg23719534	-0.755558	2.67875	-5.40766	4.1197e-06	0.00172174	4.23478	0.587447	2.43141	3.01885	hyper	chr15	101099284				Island
cg20505728	0.834026	3.08859	5.40816	4.11333e-06	0.00172174	4.2362	-0.748986	3.40396	2.65497	hypo	chr3	43800538				OpenSea
cg07998923	0.671215	4.21147	5.40799	4.11547e-06	0.00172174	4.23572	-0.640232	4.48104	3.84081	hypo	chr16	15733075	KIAA0430	Unclassified_Cell_type_specific	Body	OpenSea
cg23166392	0.899363	-0.74245	5.40773	4.11873e-06	0.00172174	4.23499	-0.814595	-0.399463	-1.21406	hypo	chr20	62492380	C20orf135		TSS200	N_Shore
cg19846991	0.963988	-2.10355	5.4069	4.12936e-06	0.00172471	4.23262	-0.857306	-1.74258	-2.59989	hypo	chr15	72411513	MYO9A|SENP8		TSS1500;5'UTR	S_Shore
cg04483863	1.26789	3.0991	5.40553	4.14689e-06	0.00172969	4.2287	-1.21828	3.61206	2.39378	hypo	chr5	173171737				OpenSea
cg07184986	0.458733	1.52629	5.40543	4.14815e-06	0.00172969	4.22842	-0.403064	1.696	1.29294	hypo	chr5	159714788	CCNJL		Body	OpenSea
cg22437927	0.31974	0.786396	5.40538	4.14889e-06	0.00172969	4.22826	-0.316095	0.919489	0.603393	hypo	chr19	19026245	COPE	Gene_Associated	Body	N_Shelf
cg06336451	0.764224	3.33269	5.40448	4.1604e-06	0.00173312	4.2257	-0.695224	3.62542	2.93019	hypo	chr11	64031188	PLCB3		Body	N_Shelf
cg26057699	0.541752	0.672815	5.40434	4.16218e-06	0.00173312	4.22531	-0.63722	0.941118	0.303898	hypo	chr22	40833477	MKL1		Body	OpenSea
cg05238929	0.492249	0.0990528	5.40395	4.16719e-06	0.00173414	4.2242	-0.538141	0.325639	-0.212502	hypo	chr16	27658508	KIAA0556		Body	OpenSea
cg09444186	0.586633	-2.0709	5.40357	4.1722e-06	0.00173517	4.22309	-0.560775	-1.83479	-2.39556	hypo	chr19	46001605	RTN2|FLJ40125	Unclassified	TSS1500;TSS200	N_Shore
cg15689385	0.277567	0.418911	5.40244	4.18675e-06	0.00174016	4.21987	-0.262656	0.529503	0.266847	hypo	chr17	48266120	COL1A1		ExonBnd;Body	OpenSea
cg12078492	-0.77235	-0.35058	-5.40162	4.19739e-06	0.00174092	4.21753	0.733917	-0.659597	0.0743197	hyper	chr3	160287824				S_Shelf
cg14114252	0.567221	-0.100794	5.40161	4.19751e-06	0.00174092	4.21751	-0.595488	0.149938	-0.445551	hypo	chr22	41946735				OpenSea
cg18814049	0.467428	-0.165379	5.4016	4.19769e-06	0.00174092	4.21747	-0.390702	-0.000872811	-0.391575	hypo	chr1	183534581	NCF2		Body	OpenSea
cg09638113	0.272412	0.676459	5.4014	4.20022e-06	0.00174092	4.21691	-0.267974	0.78929	0.521316	hypo	chr17	73759609	GALK1		Body	N_Shore
cg23890469	0.401397	-0.242274	5.40132	4.20135e-06	0.00174092	4.21666	-0.352882	-0.0936925	-0.446574	hypo	chr10	88715317	MMRN2		Body	OpenSea
cg15108699	0.83635	1.92737	5.40106	4.20472e-06	0.00174126	4.21592	-0.962916	2.33281	1.36989	hypo	chr20	62509164	TPD52L2		Body	Island
cg14000467	0.496586	0.54837	5.4008	4.20804e-06	0.00174157	4.21519	-0.511603	0.763782	0.252178	hypo	chr19	13053719	CALR		Body	N_Shelf
cg27506442	-0.671746	-2.59667	-5.40041	4.21323e-06	0.00174266	4.21405	0.715567	-2.89796	-2.18239	hyper	chr13	30948716	LOC100188949	Unclassified	TSS1500	OpenSea
cg09607439	0.382762	2.28896	5.3995	4.22507e-06	0.0017465	4.21146	-0.435384	2.47228	2.0369	hypo	chrX	48773408	PIM2		Body	S_Shelf
cg21548231	0.821223	-1.56511	5.39835	4.24011e-06	0.00175068	4.20819	-0.891348	-1.18981	-2.08115	hypo	chr3	32381608	CMTM8	Unclassified_Cell_type_specific	Body	OpenSea
cg03636968	1.37352	0.905857	5.39834	4.24032e-06	0.00175068	4.20814	-1.31514	1.4596	0.144461	hypo	chr11	123526191	SCN3B		TSS1500	S_Shore
cg11566009	0.375771	0.947689	5.39778	4.24756e-06	0.00175261	4.20657	-0.360284	1.09939	0.739104	hypo	chr5	71604675	MRPS27	Promoter_Associated	5'UTR;Body	S_Shore
cg15829092	0.744542	3.4822	5.39731	4.25383e-06	0.00175413	4.2052	-0.718245	3.78462	3.06637	hypo	chr13	113498188	ATP11A		Body	S_Shore
cg10661558	-0.353497	1.11996	-5.39537	4.2794e-06	0.00175618	4.19967	0.348373	0.973274	1.32165	hyper	chr21	15443159				Island
cg18900868	0.48532	0.980987	5.39642	4.26558e-06	0.00175618	4.20266	-0.495755	1.18973	0.693971	hypo	chr16	19717582				OpenSea
cg22647738	0.564638	-1.23821	5.39602	4.27086e-06	0.00175618	4.20152	-0.585433	-0.991716	-1.57715	hypo	chr17	34304462	CCL16		3'UTR	OpenSea
cg26856501	0.593392	2.85548	5.396	4.27105e-06	0.00175618	4.20147	-0.62726	3.11959	2.49233	hypo	chr20	61511872	DIDO1	Unclassified_Cell_type_specific	Body	N_Shore
cg04157161	1.53612	2.42571	5.39592	4.2722e-06	0.00175618	4.20123	-1.50221	3.05822	1.55601	hypo	chr17	7906847	GUCY2D	Unclassified_Cell_type_specific	Body	Island
cg26759016	0.936678	1.18012	5.39591	4.2723e-06	0.00175618	4.2012	-0.837832	1.53289	0.695059	hypo	chr18	19865767				OpenSea
cg14361873	0.98043	-2.36677	5.39571	4.27492e-06	0.00175618	4.20064	-0.825851	-2.01904	-2.84489	hypo	chrX	150150714	HMGB3	Unclassified_Cell_type_specific	Body;TSS1500	N_Shore
cg06740995	0.531304	4.35181	5.39556	4.27694e-06	0.00175618	4.2002	-0.53945	4.57895	4.0395	hypo	chr1	223893441	CAPN2		Body	OpenSea
cg20303394	0.289478	-0.194908	5.39449	4.29105e-06	0.0017599	4.19716	-0.281151	-0.0765284	-0.35768	hypo	chr3	127392854	ABTB1		5'UTR;Body	S_Shore
cg01016466	0.479159	1.55713	5.39424	4.2944e-06	0.00176021	4.19644	-0.531915	1.7811	1.24918	hypo	chr1	27369367				OpenSea
cg07082075	0.703045	-0.198151	5.39247	4.31801e-06	0.00176883	4.19138	-0.730787	0.109549	-0.621238	hypo	chrX	66136295				OpenSea
cg17296109	0.381896	1.51418	5.39208	4.32327e-06	0.00176896	4.19026	-0.353172	1.66289	1.30971	hypo	chr15	52236345	LEO1		Body	OpenSea
cg14170540	0.672342	2.65151	5.39174	4.3278e-06	0.00176896	4.18929	-0.762058	2.97237	2.21032	hypo	chr1	182621537	RGS8		Body	OpenSea
cg01263541	0.515556	3.54618	5.39172	4.32806e-06	0.00176896	4.18924	-0.4897	3.75237	3.26267	hypo	chr19	34891190	GPI		3'UTR	N_Shelf
cg13566417	0.839078	-2.26146	5.39167	4.32871e-06	0.00176896	4.1891	-0.86818	-1.89592	-2.7641	hypo	chr12	1099286	ERC1|RAD52		TSS1500;TSS200	N_Shore
cg06721796	0.782109	-2.40196	5.39147	4.33142e-06	0.001769	4.18852	-0.763298	-2.08057	-2.84387	hypo	chr20	44037519	DBNDD2|SYS1-DBNDD2		Body	S_Shore
cg07410188	1.14329	-2.54095	5.39039	4.3459e-06	0.00177386	4.18544	-0.971344	-2.13196	-3.1033	hypo	chr5	153864967				S_Shelf
cg23007190	0.424855	0.796554	5.39013	4.34949e-06	0.00177426	4.18468	-0.390395	0.960931	0.570536	hypo	chr8	94850222				OpenSea
cg26952697	0.822954	-0.42519	5.38961	4.35639e-06	0.00177523	4.18321	-0.87923	-0.0549883	-0.934218	hypo	chr6	148881461		Unclassified_Cell_type_specific		S_Shore
cg18541720	0.366891	1.33187	5.38956	4.35708e-06	0.00177523	4.18307	-0.402827	1.50148	1.09866	hypo	chr17	27421243	MYO18A		Body	OpenSea
cg21737020	0.446199	0.13388	5.38909	4.36351e-06	0.00177679	4.18171	-0.466413	0.330264	-0.136149	hypo	chr17	6473106				OpenSea
cg15547825	1.0425	1.05976	5.38859	4.37015e-06	0.00177843	4.1803	-1.13953	1.53957	0.400034	hypo	chr16	85519178				Island
cg16617372	0.556285	3.22123	5.38825	4.37483e-06	0.00177887	4.17931	-0.757737	3.54027	2.78254	hypo	chr12	121199483				OpenSea
cg11664139	1.05025	-0.818419	5.38813	4.37645e-06	0.00177887	4.17897	-0.976351	-0.407324	-1.38367	hypo	chr2	175204249		Unclassified_Cell_type_specific		N_Shore
cg04103918	0.77519	1.193	5.38767	4.38268e-06	0.00177973	4.17766	-0.841532	1.54733	0.705801	hypo	chr17	4726687	PLD2		3'UTR	OpenSea
cg21827892	0.756301	0.618245	5.38759	4.38379e-06	0.00177973	4.17743	-0.771219	0.942969	0.171749	hypo	chr19	33361043	SLC7A9		TSS1500	OpenSea
cg12528597	0.746936	3.12736	5.38516	4.4168e-06	0.00179207	4.1705	-0.785004	3.45789	2.67289	hypo	chr11	57232556	RTN4RL2		Body	Island
cg03516514	0.528551	2.4729	5.38405	4.43203e-06	0.00179402	4.16732	-0.616031	2.73229	2.11625	hypo	chr14	94519463	DDX24		ExonBnd;Body	OpenSea
cg03537644	0.340426	-0.782958	5.38394	4.43356e-06	0.00179402	4.16701	-0.334556	-0.642093	-0.976648	hypo	chr19	40872727	PLD3		Body	S_Shore
cg09821700	0.775122	3.94369	5.38392	4.43382e-06	0.00179402	4.16695	-0.860824	4.30614	3.44532	hypo	chr18	46353769	CTIF		Body	OpenSea
cg06585203	0.767712	-2.0855	5.38389	4.43433e-06	0.00179402	4.16684	-0.718563	-1.78295	-2.50151	hypo	chr6	159238500	EZR		Body	N_Shore
cg00121135	0.350732	-0.578828	5.38385	4.43479e-06	0.00179402	4.16675	-0.358537	-0.427865	-0.786402	hypo	chr16	88991343	CBFA2T3		5'UTR;Body	N_Shelf
cg08557826	0.328214	-1.03957	5.38301	4.4464e-06	0.00179765	4.16434	-0.365384	-0.885726	-1.25111	hypo	chr2	121368901				OpenSea
cg18513344	-0.426234	-1.39044	-5.38258	4.45228e-06	0.00179878	4.16311	0.385331	-1.55269	-1.16736	hyper	chr3	195531298	MUC4	Unclassified_Cell_type_specific	Body	OpenSea
cg13094609	0.313525	-0.963985	5.38213	4.45848e-06	0.00179878	4.16183	-0.314208	-0.831686	-1.14589	hypo	chr20	32381438	ZNF341-AS1		Body	S_Shelf
cg03037312	0.625282	-2.32967	5.38213	4.45848e-06	0.00179878	4.16183	-0.573938	-2.08801	-2.66195	hypo	chr22	18562411	PEX26		Body	S_Shore
cg00368338	0.516489	3.07424	5.38204	4.45974e-06	0.00179878	4.16157	-0.590841	3.32302	2.73218	hypo	chr5	179767941	GFPT2		Body	OpenSea
cg16009178	0.680819	2.7795	5.38041	4.48226e-06	0.00180679	4.15692	-0.732858	3.08807	2.35521	hypo	chr4	183837394	DCTD		5'UTR;Body	N_Shore
cg03566671	-0.697337	-1.59455	-5.37981	4.49066e-06	0.00180911	4.15519	0.642063	-1.86489	-1.22283	hyper	chr21	36849134	LOC100506403		Body	OpenSea
cg10582860	-0.631287	1.03334	-5.37873	4.50563e-06	0.00181018	4.15212	0.564877	0.795494	1.36037	hyper	chr2	55347991				OpenSea
cg07585658	0.367965	0.250123	5.37931	4.49762e-06	0.00181018	4.15376	-0.391029	0.414767	0.0237383	hypo	chr1	24120389	LYPLA2		Body	S_Shelf
cg19449917	0.73562	0.134303	5.3788	4.50468e-06	0.00181018	4.15232	-0.635762	0.401993	-0.23377	hypo	chr3	156823356		Unclassified_Cell_type_specific		OpenSea
cg13745632	1.23676	1.97304	5.37861	4.50734e-06	0.00181018	4.15177	-1.17753	2.46884	1.29131	hypo	chr10	50507003	C10orf71		TSS200	OpenSea
cg26877719	0.611723	0.920459	5.3785	4.50895e-06	0.00181018	4.15144	-0.637992	1.18909	0.551096	hypo	chr14	102099502				N_Shore
cg11287888	0.761548	-0.950206	5.37847	4.50924e-06	0.00181018	4.15138	-0.676042	-0.665557	-1.3416	hypo	chr14	103604700				Island
cg12337011	0.467291	1.43388	5.37732	4.52533e-06	0.00181557	4.14809	-0.515614	1.65098	1.13537	hypo	chr2	28002424	MRPL33		3'UTR	OpenSea
cg10285365	0.329756	1.56142	5.37707	4.52892e-06	0.00181594	4.14736	-0.352512	1.70985	1.35733	hypo	chr8	125561380	NDUFB9	Gene_Associated	Body	OpenSea
cg25102735	0.524141	-4.17012	5.37564	4.54894e-06	0.00182258	4.14329	-0.406966	-3.99877	-4.40574	hypo	chr1	11751079	MAD2L2|C1orf187		5'UTR;TSS1500	Island
cg24211214	0.386036	1.21214	5.37551	4.55085e-06	0.00182258	4.1429	-0.434886	1.39525	0.960363	hypo	chr2	159762496				OpenSea
cg04749503	-0.965813	0.384627	-5.3747	4.56226e-06	0.00182501	4.14059	0.762762	0.0634643	0.826226	hyper	chr2	113223247				OpenSea
cg13384049	0.571018	-0.57939	5.37479	4.56099e-06	0.00182501	4.14085	-0.541412	-0.351427	-0.892839	hypo	chr2	96873221	STARD7-AS1|STARD7		TSS1500;Body	N_Shore
cg07471614	0.948108	3.27515	5.37431	4.56779e-06	0.00182593	4.13947	-0.887606	3.64888	2.76128	hypo	chr8	125855152				OpenSea
cg09294666	0.950796	1.58148	5.37416	4.56991e-06	0.00182593	4.13905	-1.03198	2.016	0.984022	hypo	chrX	152973882	BCAP31	Unclassified	Body	OpenSea
cg18353028	-0.821607	0.0667949	-5.37362	4.57745e-06	0.0018268	4.13752	0.733215	-0.241927	0.491288	hyper	chr8	65669513	CYP7B1		Body	OpenSea
cg26486640	0.573617	1.84135	5.37377	4.57542e-06	0.0018268	4.13793	-0.527334	2.06338	1.53605	hypo	chr6	10749093	TMEM14B		5'UTR;Body	S_Shore
cg22693055	-0.601661	2.08123	-5.37295	4.58697e-06	0.00182953	4.13561	0.564133	1.8437	2.40783	hyper	chr6	107897986	SOBP		Body	OpenSea
cg07262873	0.628144	1.74844	5.37161	4.60604e-06	0.00183606	4.13178	-0.599079	2.00069	1.40161	hypo	chr5	54987767	SLC38A9	Unclassified	Body	OpenSea
cg06856687	0.924371	-0.0135689	5.3702	4.62616e-06	0.001843	4.12775	-0.942432	0.383244	-0.559187	hypo	chr20	44934509				N_Shore
cg01296114	0.732118	2.13762	5.36798	4.65808e-06	0.00185463	4.12141	-0.673216	2.42108	1.74786	hypo	chr1	228117785	WNT9A		Body	OpenSea
cg01467882	1.22259	-3.81311	5.36728	4.66826e-06	0.0018576	4.11939	-1.11154	-3.34509	-4.45663	hypo	chr2	153192938	FMNL2		Body	Island
cg26594398	0.665084	-1.45432	5.36665	4.67728e-06	0.00185762	4.11761	-0.633087	-1.18776	-1.82085	hypo	chr12	123258554	CCDC62	Promoter_Associated	TSS1500	OpenSea
cg04274340	0.378579	1.74969	5.36654	4.67897e-06	0.00185762	4.11727	-0.386084	1.91225	1.52617	hypo	chr19	41271256	SNRPA		3'UTR	OpenSea
cg25178683	0.52958	0.82394	5.36646	4.68013e-06	0.00185762	4.11705	-0.476161	1.02443	0.548268	hypo	chr17	76976267	LGALS3BP	Unclassified_Cell_type_specific	TSS1500	OpenSea
cg14414082	0.769782	0.777928	5.36643	4.6805e-06	0.00185762	4.11697	-0.723216	1.08244	0.359224	hypo	chr12	3293819	TSPAN9		5'UTR	OpenSea
cg10194439	0.51773	2.58055	5.36633	4.68194e-06	0.00185762	4.11669	-0.558741	2.8158	2.25706	hypo	chr11	57323696	UBE2L6		Body;5'UTR	OpenSea
cg05981500	0.587564	-4.5746	5.36468	4.70589e-06	0.00186479	4.11198	-0.480864	-4.37213	-4.853	hypo	chr5	95770238	PCSK1		TSS1500	S_Shore
cg26500143	0.496499	2.27243	5.36464	4.70649e-06	0.00186479	4.11186	-0.582245	2.51758	1.93534	hypo	chr12	125470770	DHX37	Gene_Associated_Cell_type_specific	Body	N_Shelf
cg05592448	0.453822	0.00430462	5.36452	4.70821e-06	0.00186479	4.11153	-0.490124	0.210673	-0.279451	hypo	chr6	36725287	CPNE5	Unclassified_Cell_type_specific	Body	OpenSea
cg22954171	0.613272	-0.0649647	5.3642	4.71298e-06	0.00186511	4.11059	-0.550537	0.16684	-0.383696	hypo	chr11	119005287	HINFP	Gene_Associated	3'UTR	OpenSea
cg21774980	0.927744	-2.39643	5.36396	4.71643e-06	0.00186511	4.10991	-0.919625	-2.00922	-2.92884	hypo	chr20	34090548	CEP250		Body	OpenSea
cg07048256	0.246922	0.100662	5.36391	4.71723e-06	0.00186511	4.10976	-0.247146	0.204723	-0.0424226	hypo	chr14	24733374	TGM1		TSS1500	OpenSea
cg08623942	0.60039	2.3918	5.36343	4.72419e-06	0.00186662	4.1084	-0.658006	2.66886	2.01085	hypo	chr7	98633538	SMURF1		Body	S_Shore
cg04372213	0.401009	0.766113	5.36323	4.72717e-06	0.00186662	4.10781	-0.42559	0.945309	0.519719	hypo	chr22	21241990	SNAP29		Body	OpenSea
cg19914997	0.323391	1.07194	5.36308	4.72927e-06	0.00186662	4.10741	-0.293211	1.1954	0.902184	hypo	chr19	18211889	MAST3		Body	S_Shore
cg21622733	0.464721	-0.554177	5.3629	4.732e-06	0.00186662	4.10687	-0.410867	-0.381181	-0.792048	hypo	chr19	35899453	LINC01531	Unclassified_Cell_type_specific	Body	OpenSea
cg06867072	0.410871	-1.42931	5.36271	4.73476e-06	0.00186663	4.10633	-0.404694	-1.25891	-1.6636	hypo	chr13	113370714	ATP11A		Body	OpenSea
cg21709126	0.471436	-1.06238	5.36211	4.74351e-06	0.00186803	4.10463	-0.439273	-0.87742	-1.31669	hypo	chr2	106484774	NCK2		Body	OpenSea
cg04825215	1.80718	-3.02055	5.36209	4.7438e-06	0.00186803	4.10457	-1.55193	-2.36711	-3.91904	hypo	chr6	31466722	MICB		Body	S_Shore
cg09149186	0.477114	0.660901	5.36175	4.74882e-06	0.00186893	4.1036	-0.510445	0.875825	0.36538	hypo	chr6	28214393	ZKSCAN4		Body	OpenSea
cg26372517	1.85754	-2.26256	5.3614	4.75395e-06	0.00186987	4.1026	-1.65859	-1.56421	-3.2228	hypo	chr1	36039159	TFAP2E	Unclassified_Cell_type_specific	5'UTR;1stExon	Island
cg09684021	0.359147	1.61629	5.36091	4.76117e-06	0.0018707	4.1012	-0.36002	1.76787	1.40785	hypo	chr19	7215318	INSR		Body	OpenSea
cg07104557	0.837192	0.787117	5.36071	4.76406e-06	0.0018707	4.10064	-0.816591	1.13094	0.314354	hypo	chr7	1036653	C7orf50		3'UTR	N_Shelf
cg06866616	0.744833	0.421116	5.36034	4.76955e-06	0.0018707	4.09958	-0.679196	0.707094	0.0278976	hypo	chr1	2455264	PANK4	Promoter_Associated	Body	N_Shore
cg00310497	0.792732	-1.23088	5.36029	4.7703e-06	0.0018707	4.09943	-0.819837	-0.885681	-1.70552	hypo	chr2	230788109	TRIP12|FBXO36		TSS1500;Body	S_Shore
cg06721294	0.914863	-3.09886	5.36012	4.77277e-06	0.0018707	4.09895	-0.753512	-2.78159	-3.53511	hypo	chr10	65588934				OpenSea
cg10053073	0.34656	-0.17365	5.36009	4.77333e-06	0.0018707	4.09884	-0.362394	-0.021063	-0.383457	hypo	chr17	73623182	RECQL5		3'UTR	OpenSea
cg23311684	0.593875	-0.0813502	5.35995	4.77528e-06	0.0018707	4.09847	-0.638115	0.18733	-0.450785	hypo	chr10	124108520				OpenSea
cg07780199	0.424151	2.84094	5.35946	4.78263e-06	0.00187251	4.09705	-0.445704	3.02861	2.5829	hypo	chr19	18830892	CRTC1		Body	S_Shore
cg13052101	0.786448	3.48597	5.35759	4.81035e-06	0.00188196	4.09171	-0.854512	3.84576	2.99125	hypo	chr11	68517529	MTL5	Unclassified	Body	N_Shore
cg27124512	0.512031	0.903377	5.35746	4.81231e-06	0.00188196	4.09134	-0.559225	1.13884	0.579615	hypo	chr16	31225350	TRIM72		5'UTR;1stExon	N_Shore
cg19959921	0.776087	0.820685	5.35657	4.82563e-06	0.00188609	4.08879	-0.785259	1.15132	0.366061	hypo	chr1	114521960	OLFML3	Unclassified	TSS200	OpenSea
cg12128260	0.360565	1.92602	5.35599	4.83423e-06	0.00188837	4.08714	-0.365018	2.07971	1.71469	hypo	chr22	19047076	DGCR2	Unclassified_Cell_type_specific	Body	OpenSea
cg14034325	0.656258	0.0222937	5.35512	4.8473e-06	0.00189191	4.08465	-0.622766	0.284511	-0.338255	hypo	chr10	43891459	HNRNPF		5'UTR	N_Shore
cg07773475	0.635151	-0.851924	5.35501	4.84885e-06	0.00189191	4.08436	-0.627969	-0.587516	-1.21549	hypo	chr17	39741002	KRT14		Body	OpenSea
cg14246703	0.544885	1.25394	5.35444	4.85746e-06	0.00189312	4.08272	-0.537029	1.48006	0.943033	hypo	chr9	138869077				OpenSea
cg17662369	0.753851	1.13859	5.35444	4.85751e-06	0.00189312	4.08271	-0.730119	1.44601	0.715893	hypo	chr5	179333958	TBC1D9B		Body	N_Shore
cg19240117	1.34204	1.63799	5.35393	4.86517e-06	0.00189503	4.08125	-1.28546	2.17924	0.893776	hypo	chr13	58202439				N_Shore
cg25095285	-0.470554	-0.169927	-5.35309	4.87778e-06	0.00189885	4.07886	0.436879	-0.353876	0.0830024	hyper	chr17	27968791	SSH2		Body	OpenSea
cg27615603	0.619111	-0.947276	5.35287	4.88108e-06	0.00189905	4.07824	-0.634828	-0.67998	-1.31481	hypo	chr16	31213045	PYCARD	Promoter_Associated	Body	N_Shore
cg04155485	0.776117	2.11227	5.35249	4.88689e-06	0.00189948	4.07714	-0.800506	2.44932	1.64882	hypo	chr7	5535934	MIR589|FBXL18		TSS1500;Body	S_Shore
cg00882246	0.627439	2.12199	5.35243	4.88775e-06	0.00189948	4.07698	-0.639832	2.39139	1.75156	hypo	chrX	16648023	CTPS2		Body	OpenSea
cg14479798	1.18355	-0.168642	5.3515	4.90185e-06	0.00190387	4.07432	-1.00377	0.254	-0.749775	hypo	chr10	129533998				N_Shore
cg21618521	0.639189	-1.07826	5.35118	4.90666e-06	0.00190466	4.07341	-0.653493	-0.803104	-1.4566	hypo	chr6	33245770	B3GALT4	Promoter_Associated	1stExon	S_Shore
cg17930194	1.86584	-1.92324	5.35043	4.9182e-06	0.00190776	4.07125	-1.89884	-1.12373	-3.02256	hypo	chr9	124982834	LHX6		Body	Island
cg24496349	0.64955	2.66579	5.35019	4.92172e-06	0.00190776	4.07059	-0.608246	2.92189	2.31365	hypo	chr11	67810905	TCIRG1	Unclassified_Cell_type_specific	Body;1stExon;5'UTR	OpenSea
cg07733419	0.517366	1.56862	5.35001	4.92458e-06	0.00190776	4.07005	-0.570393	1.80879	1.2384	hypo	chr6	7188984	RREB1	Gene_Associated_Cell_type_specific	Body	OpenSea
cg01677990	0.34947	1.4741	5.34992	4.92586e-06	0.00190776	4.06981	-0.316761	1.60747	1.29071	hypo	chr22	47059865	GRAMD4		Body	S_Shore
cg27049654	0.624616	3.09292	5.34943	4.93341e-06	0.00190874	4.0684	-0.716743	3.3947	2.67796	hypo	chr1	54379886				OpenSea
cg02128308	0.435939	1.66953	5.34926	4.93591e-06	0.00190874	4.06793	-0.443172	1.85613	1.41296	hypo	chr13	114126436	DCUN1D2		Body	OpenSea
cg00843264	0.681691	0.495879	5.34912	4.93806e-06	0.00190874	4.06753	-0.517323	0.7137	0.196376	hypo	chr21	45788885	TRPM2		Body	N_Shore
cg19998328	0.604506	1.98368	5.34902	4.93959e-06	0.00190874	4.06724	-0.620158	2.2448	1.62465	hypo	chr19	11038320	YIPF2|C19orf52		Body;TSS1500	N_Shore
cg24241282	0.740848	2.80601	5.34859	4.94622e-06	0.00190928	4.066	-0.838906	3.15923	2.32032	hypo	chr17	16907252				OpenSea
cg13738784	0.484103	1.7627	5.34857	4.94659e-06	0.00190928	4.06593	-0.438269	1.94724	1.50897	hypo	chr19	19740804	GMIP	Gene_Associated	Body	S_Shore
cg23752752	0.837916	-0.0162197	5.34791	4.9567e-06	0.00191196	4.06405	-0.844391	0.339314	-0.505078	hypo	chr7	4778908	FOXK1		Body	OpenSea
cg26874542	0.467025	2.05544	5.34775	4.95912e-06	0.00191196	4.0636	-0.547571	2.28599	1.73842	hypo	chr5	170850143	FGF18		Body	S_Shelf
cg23606775	0.465603	-0.618198	5.34725	4.96671e-06	0.0019133	4.06219	-0.436676	-0.434334	-0.87101	hypo	chr1	9790616	CLSTN1		Body	Island
cg03582742	0.87548	-3.4712	5.34716	4.96822e-06	0.0019133	4.06191	-0.724382	-3.1662	-3.89058	hypo	chr18	76403028				OpenSea
cg02859042	1.01095	2.42519	5.3468	4.97366e-06	0.00191431	4.0609	-1.08692	2.88284	1.79592	hypo	chr12	124971861	NCOR2		Body	OpenSea
cg01623904	0.519558	1.2706	5.34601	4.9858e-06	0.0019179	4.05865	-0.539007	1.49755	0.958544	hypo	chr7	47475566	TNS3	Unclassified_Cell_type_specific	Body	OpenSea
cg13253701	0.51927	2.91087	5.34509	5.00002e-06	0.00192229	4.05602	-0.512278	3.12656	2.61429	hypo	chr1	16268951	ZBTB17		ExonBnd;Body	N_Shore
cg21641209	0.234844	-0.399011	5.34401	5.01678e-06	0.00192764	4.05293	-0.253518	-0.292267	-0.545785	hypo	chr5	159784907	C1QTNF2		Body	OpenSea
cg26171645	0.690211	-1.13669	5.34341	5.0262e-06	0.00193018	4.05119	-0.623144	-0.874317	-1.49746	hypo	chr11	75380303	MAP6		TSS1500	S_Shore
cg10262842	0.461655	4.39866	5.34263	5.03823e-06	0.00193211	4.04899	-0.449516	4.58793	4.13842	hypo	chr4	15233600	LOC101929095	Unclassified	Body	OpenSea
cg17317280	0.358643	2.75448	5.34256	5.03945e-06	0.00193211	4.04876	-0.383327	2.91588	2.53255	hypo	chr5	41871189	OXCT1	Promoter_Associated	TSS1500	S_Shore
cg02711271	0.377488	-0.169786	5.34238	5.04223e-06	0.00193211	4.04826	-0.394103	-0.00384815	-0.397951	hypo	chr5	150003303	SYNPO	Unclassified	Body	N_Shore
cg13899418	0.629571	2.13974	5.34235	5.04259e-06	0.00193211	4.04819	-0.667778	2.42091	1.75313	hypo	chr14	94643349	PPP4R4		Body	S_Shore
cg18344468	0.417283	-0.598791	5.34154	5.05528e-06	0.00193589	4.04587	-0.403841	-0.428752	-0.832594	hypo	chr9	91182899	NXNL2		Body	OpenSea
cg00730561	1.56328	-1.37943	5.34086	5.06593e-06	0.00193888	4.04393	-1.4973	-0.748986	-2.24628	hypo	chr10	102279703	SEC31B		TSS200	Island
cg07897180	0.731434	2.33663	5.33975	5.08346e-06	0.00194449	4.04074	-0.655669	2.6127	1.95703	hypo	chr16	85787024				S_Shore
cg05687149	-0.588713	-2.88197	-5.33723	5.12314e-06	0.00194657	4.03356	0.623305	-3.14441	-2.52111	hyper	chr11	112035945	IL18		TSS1500	OpenSea
cg11297046	0.341305	-0.277206	5.33905	5.09442e-06	0.00194657	4.03875	-0.327822	-0.139176	-0.466998	hypo	chr19	49657000	HRC		1stExon	S_Shore
cg06912182	0.530133	-3.73151	5.3385	5.1031e-06	0.00194657	4.03718	-0.462405	-3.53681	-3.99921	hypo	chr1	63787586	FOXD3		TSS1500	Island
cg12465490	0.416493	0.870707	5.33814	5.10884e-06	0.00194657	4.03614	-0.447846	1.05927	0.611427	hypo	chr1	109780771	SARS		3'UTR	OpenSea
cg18806997	0.871702	-2.866	5.3379	5.11254e-06	0.00194657	4.03547	-0.89931	-2.48735	-3.38666	hypo	chr1	45242078	SNORD46|RPS8|SNORD38A	Promoter_Associated	TSS200;Body;TSS1500	S_Shore
cg20811236	1.23066	-1.13611	5.33785	5.11344e-06	0.00194657	4.03531	-1.16755	-0.64451	-1.81206	hypo	chr18	46501400				N_Shore
cg07323947	0.628906	1.75958	5.33772	5.11535e-06	0.00194657	4.03497	-0.569839	1.99951	1.42967	hypo	chr10	103896068	PPRC1		Body	S_Shelf
cg27190034	1.58873	0.259608	5.33772	5.11547e-06	0.00194657	4.03494	-1.26371	0.791696	-0.472012	hypo	chr2	227700119	RHBDD1	Promoter_Associated	TSS1500	N_Shore
cg01550445	0.675109	-1.32941	5.33758	5.1177e-06	0.00194657	4.03454	-0.778888	-1.00146	-1.78035	hypo	chr11	72929983	P2RY2		5'UTR	S_Shore
cg01618851	0.297727	0.191902	5.33752	5.11852e-06	0.00194657	4.03439	-0.276679	0.308398	0.0317192	hypo	chr19	7812265	CD209		Body	OpenSea
cg18867491	0.407489	-0.325968	5.33742	5.12021e-06	0.00194657	4.03409	-0.436339	-0.142246	-0.578585	hypo	chrX	47085420	CDK16		ExonBnd;Body	OpenSea
cg11152347	0.618575	-2.35055	5.33729	5.12223e-06	0.00194657	4.03372	-0.642399	-2.08006	-2.72246	hypo	chr3	138669434	C3orf72	Unclassified	3'UTR	S_Shore
cg18964375	0.534358	0.531611	5.33601	5.14249e-06	0.00195283	4.03008	-0.533879	0.756402	0.222524	hypo	chr1	33772147		Unclassified_Cell_type_specific		Island
cg13672430	0.500756	2.78978	5.33551	5.15053e-06	0.00195479	4.02864	-0.614203	3.0484	2.43419	hypo	chr5	169527756		Unclassified		OpenSea
cg05851980	0.41725	1.91622	5.33459	5.16524e-06	0.00195823	4.02601	-0.351459	2.0642	1.71274	hypo	chr12	125498679	BRI3BP		Body	OpenSea
cg06852240	0.682834	1.23906	5.33444	5.16758e-06	0.00195823	4.02559	-0.673502	1.52264	0.849136	hypo	chr16	85520182				S_Shore
cg05522383	0.629875	-3.96602	5.3344	5.1682e-06	0.00195823	4.02548	-0.559332	-3.73052	-4.28985	hypo	chr4	111557894	PITX2		5'UTR	N_Shelf
cg25606746	0.815231	3.0697	5.33384	5.1772e-06	0.00196055	4.02387	-0.730601	3.37732	2.64672	hypo	chr6	143916003				OpenSea
cg22398226	0.806345	3.19221	5.33322	5.1872e-06	0.00196324	4.02209	-0.846504	3.54863	2.70213	hypo	chr4	155662217				N_Shore
cg06196416	0.413321	0.103459	5.33229	5.2021e-06	0.0019667	4.01944	-0.434474	0.286396	-0.148078	hypo	chr8	142030202				OpenSea
cg26735135	0.4567	-0.664242	5.33203	5.20622e-06	0.0019667	4.01871	-0.42847	-0.483834	-0.912304	hypo	chr7	90224886	CDK14		TSS1500	N_Shore
cg00860225	0.59798	-1.00611	5.33196	5.20745e-06	0.0019667	4.01849	-0.475021	-0.806101	-1.28112	hypo	chr17	27313157	SEZ6		Body	Island
cg18801806	0.418405	-0.940499	5.33193	5.20787e-06	0.0019667	4.01842	-0.379411	-0.780747	-1.16016	hypo	chr11	118869385	CCDC84		Body	S_Shore
cg22236902	0.395499	0.524243	5.32957	5.24606e-06	0.00198002	4.01167	-0.417131	0.699877	0.282746	hypo	chr19	33630446	WDR88		Body	OpenSea
cg24046474	0.692006	-3.63803	5.32927	5.25096e-06	0.00198078	4.01081	-0.595058	-3.38748	-3.98254	hypo	chr9	130212550	RPL12|LRSAM1		Body;TSS1500	N_Shore
cg10439209	0.431752	-1.40027	5.32812	5.26958e-06	0.0019867	4.00754	-0.487837	-1.19486	-1.6827	hypo	chr22	38254491	EIF3L		Body	OpenSea
cg01120423	0.609517	2.13126	5.32738	5.28171e-06	0.00199017	4.00542	-0.717194	2.43323	1.71604	hypo	chr16	15707845	KIAA0430	Gene_Associated_Cell_type_specific	Body	OpenSea
cg03408796	0.977812	-2.77038	5.32709	5.28639e-06	0.00199084	4.0046	-0.835631	-2.41854	-3.25417	hypo	chr3	46274872				OpenSea
cg04009456	0.50805	-3.91939	5.32682	5.2909e-06	0.00199144	4.00382	-0.394947	-3.75309	-4.14804	hypo	chr4	25379436	ANAPC4	Promoter_Associated	Body	S_Shore
cg24165638	0.67764	-2.45375	5.32567	5.30971e-06	0.00199643	4.00054	-0.59103	-2.20489	-2.79592	hypo	chr19	831456	AZU1		Body	N_Shelf
cg04624740	0.50052	2.16337	5.32565	5.31002e-06	0.00199643	4.00049	-0.516391	2.3808	1.86441	hypo	chr1	3302199	PRDM16		Body	OpenSea
cg22075146	0.557185	-0.669518	5.32497	5.32122e-06	0.00199814	3.99854	-0.460853	-0.475475	-0.936328	hypo	chr3	50408111	CACNA2D2		Body	OpenSea
cg19910200	0.91997	2.79004	5.32492	5.32206e-06	0.00199814	3.9984	-0.799986	3.12687	2.32689	hypo	chr19	55888150	TMEM190		TSS200	N_Shore
cg04948781	0.56046	0.42443	5.32484	5.32337e-06	0.00199814	3.99817	-0.519445	0.643143	0.123698	hypo	chr19	47370625				OpenSea
cg15545934	0.598508	-1.31004	5.32447	5.32942e-06	0.00199931	3.99712	-0.561181	-1.07375	-1.63493	hypo	chr3	186941990	MASP1		Body	OpenSea
cg16853770	0.42584	0.0132441	5.32398	5.33752e-06	0.00200125	3.99572	-0.436052	0.196845	-0.239207	hypo	chr12	123355562	VPS37B		Body	S_Shelf
cg18316974	1.09987	3.57476	5.32343	5.34658e-06	0.00200354	3.99415	-1.10698	4.04085	2.93387	hypo	chr1	92947035	GFI1		Body	Island
cg17991341	0.441603	-0.224191	5.32323	5.35003e-06	0.00200373	3.99356	-0.427945	-0.0440034	-0.471949	hypo	chr1	228296128	MRPL55		5'UTR;ExonBnd	S_Shore
cg12207067	0.501055	2.33553	5.3225	5.36197e-06	0.0020071	3.9915	-0.552653	2.56823	2.01557	hypo	chrX	47508623	ELK1		5'UTR	N_Shore
cg22898082	0.397198	0.821738	5.32189	5.37212e-06	0.0020098	3.98975	-0.367865	0.976629	0.608763	hypo	chr19	11074428	SMARCA4	Promoter_Associated_Cell_type_specific	5'UTR	S_Shelf
cg22219450	0.463957	0.687653	5.32128	5.38227e-06	0.00201249	3.98801	-0.420652	0.864769	0.444118	hypo	chr11	34244798	ABTB2		Body	OpenSea
cg22613078	0.449006	2.01423	5.31838	5.43085e-06	0.00202954	3.97972	-0.488152	2.21977	1.73162	hypo	chr3	31586536	STT3B		Body	OpenSea
cg12688670	0.581573	-2.20081	5.31804	5.43651e-06	0.00203054	3.97876	-0.457351	-2.00825	-2.4656	hypo	chr16	29801602	KIF22	Promoter_Associated	TSS1500	N_Shore
cg24279308	0.364709	-0.220696	5.31719	5.4508e-06	0.00203477	3.97633	-0.366119	-0.0665404	-0.432659	hypo	chr16	57809007	KIFC3		5'UTR;Body	OpenSea
cg03671777	0.428863	3.49149	5.31663	5.46038e-06	0.00203544	3.97471	-0.507011	3.70496	3.19795	hypo	chr16	21996342	PDZD9		Body	OpenSea
cg24635682	0.499064	0.377534	5.31636	5.46487e-06	0.00203544	3.97395	-0.533296	0.602079	0.0687833	hypo	chr1	29578175	PTPRU		Body	OpenSea
cg21206156	0.421986	0.48177	5.31625	5.46669e-06	0.00203544	3.97365	-0.489659	0.687942	0.198283	hypo	chr17	39654535				OpenSea
cg11820828	0.806336	-2.47161	5.3161	5.4692e-06	0.00203544	3.97322	-0.750705	-2.15552	-2.90623	hypo	chr5	1879834	IRX4		Body	Island
cg17645528	0.523604	-4.12622	5.31602	5.47066e-06	0.00203544	3.97298	-0.442087	-3.94008	-4.38217	hypo	chr3	141871386				S_Shelf
cg09523691	0.703221	-1.37821	5.31593	5.47218e-06	0.00203544	3.97272	-0.627828	-1.11387	-1.74169	hypo	chr5	115178810	ATG12|AP3S1		TSS1500;Body	S_Shore
cg15233611	0.898359	0.322792	5.31585	5.47351e-06	0.00203544	3.9725	-0.962729	0.728151	-0.234577	hypo	chr12	122244660	SETD1B	Promoter_Associated	Body	S_Shore
cg22448090	0.424059	1.3016	5.31561	5.4775e-06	0.00203581	3.97182	-0.361351	1.45375	1.0924	hypo	chr1	200978598	KIF21B		Body	OpenSea
cg24199203	1.01639	0.795005	5.31273	5.52665e-06	0.00205296	3.96358	-0.995238	1.21405	0.218814	hypo	chr19	3387811	NFIC		Body	N_Shore
cg24255121	0.58677	0.422095	5.31237	5.53268e-06	0.00205408	3.96257	-0.594269	0.672314	0.0780448	hypo	chr20	36011421	SRC		5'UTR	N_Shore
cg05650846	0.513391	-0.517161	5.31165	5.54513e-06	0.00205759	3.96049	-0.459814	-0.323555	-0.78337	hypo	chr16	3078142	CCDC64B	Unclassified	Body	Island
cg09860381	1.08672	-2.59796	5.31006	5.57249e-06	0.00206661	3.95595	-1.01463	-2.17074	-3.18538	hypo	chr2	56243079	MIR217HG		Body	OpenSea
cg18195266	0.418779	0.882059	5.30987	5.57566e-06	0.00206666	3.95542	-0.482726	1.08531	0.602587	hypo	chr11	64876509	VPS51	Unclassified_Cell_type_specific	Body	S_Shore
cg04063235	0.654925	2.51721	5.30898	5.59112e-06	0.00207127	3.95287	-0.772918	2.84265	2.06974	hypo	chr22	46508563	MIRLET7A3|LOC400931|MIRLET7B		TSS200;Body;TSS1500	OpenSea
cg09230870	0.734994	-2.17624	5.30871	5.59574e-06	0.00207185	3.95211	-0.763894	-1.8546	-2.6185	hypo	chr17	61216274	TANC2		Body	OpenSea
cg09137533	0.952288	-2.51113	5.30824	5.60381e-06	0.00207371	3.95078	-1.02827	-2.07818	-3.10644	hypo	chr22	46469091				S_Shore
cg02828805	0.403985	1.46067	5.30806	5.60692e-06	0.00207374	3.95026	-0.383044	1.62195	1.23891	hypo	chr11	62378750	ROM1|EML3	Promoter_Associated	TSS1500;Body	N_Shore
cg04625615	0.995935	1.20978	5.30781	5.61124e-06	0.00207421	3.94955	-0.828348	1.55856	0.730209	hypo	chr15	41788368	ITPKA		Body	Island
cg18657140	0.466233	-1.73755	5.30719	5.62203e-06	0.00207707	3.94778	-0.49825	-1.52776	-2.02601	hypo	chr21	44861372				N_Shelf
cg10760299	2.08289	0.217654	5.30675	5.62977e-06	0.00207881	3.94651	-1.84533	0.994635	-0.850695	hypo	chr15	45669010	GATM	Unclassified_Cell_type_specific	Body	N_Shore
cg04082711	0.928019	0.986675	5.3065	5.63402e-06	0.00207925	3.94581	-0.787651	1.31832	0.530667	hypo	chr19	18163009				OpenSea
cg03507593	0.59759	2.12971	5.30597	5.64337e-06	0.00208032	3.94428	-0.667019	2.41056	1.74354	hypo	chr12	124939480	NCOR2		Body	N_Shore
cg18143296	0.631058	-3.71527	5.30592	5.64422e-06	0.00208032	3.94414	-0.449565	-3.52598	-3.97554	hypo	chr3	157812763		NonGene_Associated		Island
cg05012620	0.52623	4.08015	5.30581	5.64609e-06	0.00208032	3.94384	-0.592887	4.32979	3.7369	hypo	chr17	47886433	MYST2		Body	OpenSea
cg01716683	0.398353	0.839327	5.3053	5.6551e-06	0.00208252	3.94237	-0.42188	1.01696	0.595081	hypo	chr6	32947913	BRD2		Body	OpenSea
cg21550295	0.363651	0.746325	5.30495	5.66126e-06	0.00208286	3.94136	-0.351572	0.894355	0.542783	hypo	chr7	128551923	KCP		TSS1500	S_Shore
cg16874669	0.708276	-0.484789	5.30489	5.66215e-06	0.00208286	3.94122	-0.681192	-0.197971	-0.879164	hypo	chr2	189237094	GULP1		5'UTR	OpenSea
cg08223291	0.967953	-2.13501	5.30445	5.66998e-06	0.00208445	3.93994	-1.13763	-1.65601	-2.79363	hypo	chr1	24649442	GRHL3	Unclassified	TSS200;5'UTR;Body	S_Shore
cg15375497	0.494724	2.12393	5.3043	5.67257e-06	0.00208445	3.93952	-0.550408	2.35568	1.80527	hypo	chr3	128367707	RPN1		Body	N_Shore
cg04657183	1.04295	-0.64824	5.30394	5.67895e-06	0.00208567	3.93848	-1.1174	-0.177756	-1.29516	hypo	chr2	175636905		Unclassified		OpenSea
cg19883015	0.483216	2.28927	5.30361	5.68471e-06	0.00208666	3.93754	-0.480506	2.49159	2.01108	hypo	chr6	108285691				OpenSea
cg06275936	0.64376	-1.57718	5.30327	5.69066e-06	0.00208736	3.93658	-0.584319	-1.33115	-1.91547	hypo	chr5	175976246	CDHR2		TSS200;5'UTR	OpenSea
cg20353780	0.442841	2.7809	5.30315	5.69275e-06	0.00208736	3.93624	-0.489217	2.98689	2.49767	hypo	chr12	118588556	TAOK3		3'UTR	OpenSea
cg13139542	0.75432	1.94901	5.30291	5.69694e-06	0.00208778	3.93556	-0.661436	2.22751	1.56608	hypo	chr2	8242815				OpenSea
cg22831508	0.456708	1.97178	5.30166	5.71916e-06	0.00209479	3.93197	-0.450273	2.16137	1.7111	hypo	chr8	95556145	KIAA1429		Body	OpenSea
cg27091787	0.674593	-0.265217	5.30063	5.73735e-06	0.00210033	3.92904	-0.722218	0.0388745	-0.683344	hypo	chr3	50360690	HYAL2		TSS1500	S_Shore
cg07107315	0.444951	1.53287	5.29913	5.76393e-06	0.00210829	3.92477	-0.462608	1.72765	1.26505	hypo	chr20	25274431	PYGB	Unclassified_Cell_type_specific	Body	OpenSea
cg13077562	0.4563	1.64179	5.29906	5.7653e-06	0.00210829	3.92455	-0.484273	1.8457	1.36142	hypo	chr8	28174455	PNOC		TSS200	OpenSea
cg20324959	0.969259	0.524973	5.29879	5.77004e-06	0.0021089	3.92379	-0.949742	0.924864	-0.0248779	hypo	chr2	235862401	SH3BP4		5'UTR	S_Shore
cg19860631	0.445014	2.21392	5.29851	5.77512e-06	0.00210914	3.92298	-0.517236	2.43171	1.91447	hypo	chr1	173395286	LOC100506023|LOC101928673		Body	OpenSea
cg03688771	0.398644	-0.747006	5.29841	5.77689e-06	0.00210914	3.9227	-0.389482	-0.583013	-0.972495	hypo	chr22	31101205	OSBP2		Body	OpenSea
cg03234781	0.519888	1.98685	5.29809	5.78266e-06	0.00211011	3.92177	-0.568385	2.22617	1.65779	hypo	chr11	71948148	INPPL1		ExonBnd;Body	N_Shelf
cg19791728	0.449088	-1.10457	5.29778	5.78814e-06	0.00211098	3.9209	-0.49656	-0.895489	-1.39205	hypo	chr17	45754000	KPNB1		Body	OpenSea
cg01367140	0.391851	0.877473	5.29724	5.79785e-06	0.0021134	3.91935	-0.437912	1.06186	0.623945	hypo	chr1	54618821	CDCP2		TSS200	OpenSea
cg15317361	1.09224	-3.37416	5.29583	5.82307e-06	0.0021197	3.91535	-0.958839	-2.97044	-3.92928	hypo	chr15	44830227	EIF3J-AS1|EIF3J		TSS1500;Body	S_Shore
cg15973898	0.494666	0.951476	5.29574	5.82472e-06	0.0021197	3.91508	-0.556122	1.18563	0.62951	hypo	chr10	104121704	GBF1		Body	OpenSea
cg21279874	0.620926	0.876033	5.29564	5.82651e-06	0.0021197	3.9148	-0.595118	1.12661	0.531491	hypo	chr13	113646899	MCF2L		Body	N_Shore
cg01958606	0.41306	1.92165	5.29558	5.82758e-06	0.0021197	3.91463	-0.523107	2.14191	1.6188	hypo	chr1	11892551	CLCN6		Body	OpenSea
cg10369245	0.412903	-0.836337	5.29524	5.83376e-06	0.00212081	3.91365	-0.413745	-0.662129	-1.07587	hypo	chr9	35718903	TLN1		ExonBnd;Body	OpenSea
cg03474822	0.261646	-0.018256	5.29447	5.84769e-06	0.00212474	3.91145	-0.255611	0.0893696	-0.166241	hypo	chr22	42148840	MEI1		Body	OpenSea
cg10246535	0.392908	1.90292	5.29385	5.85889e-06	0.00212652	3.90968	-0.361675	2.05521	1.69353	hypo	chr16	23491778	GGA2		Body	OpenSea
cg17241054	0.569682	3.71316	5.29382	5.85943e-06	0.00212652	3.9096	-0.739593	4.02457	3.28497	hypo	chr14	93420824	ITPK1		Body	OpenSea
cg22599005	0.45821	0.730946	5.29368	5.86194e-06	0.00212652	3.9092	-0.443355	0.917622	0.474267	hypo	chr7	1035351				OpenSea
cg03374695	0.923152	2.1384	5.29204	5.89176e-06	0.00213558	3.90452	-0.686017	2.42725	1.74123	hypo	chr8	127568328	FAM84B		3'UTR	N_Shore
cg10494894	1.04391	-4.5989	5.29196	5.89317e-06	0.00213558	3.9043	-0.906979	-4.21701	-5.12399	hypo	chr7	112089921	IFRD1		TSS1500;5'UTR	N_Shore
cg17831057	0.405953	1.84989	5.2916	5.89971e-06	0.00213681	3.90327	-0.479106	2.05162	1.57251	hypo	chrX	49049590	SYP		Body	S_Shore
cg06255715	0.341489	-0.392315	5.28967	5.9351e-06	0.00214765	3.89775	-0.371958	-0.235701	-0.60766	hypo	chr3	52109348	POC1A		3'UTR	OpenSea
cg07908047	0.415283	-0.283	5.28962	5.93594e-06	0.00214765	3.89762	-0.375737	-0.124795	-0.500532	hypo	chr1	151961819	S100A10		5'UTR	N_Shelf
cg04293602	0.582374	-0.179838	5.28867	5.95346e-06	0.00215285	3.8949	-0.553238	0.0531039	-0.500134	hypo	chr11	65553660	OVOL1		TSS1500	N_Shore
cg02118194	0.41844	0.186593	5.28803	5.96529e-06	0.00215598	3.89307	-0.408482	0.358586	-0.0498963	hypo	chr19	46404538	MYPOP		Body	Island
cg22677443	0.428496	-1.04984	5.2878	5.96952e-06	0.00215601	3.89242	-0.450512	-0.860155	-1.31067	hypo	chr15	75522121				OpenSea
cg03435448	0.579367	-0.295621	5.28768	5.97168e-06	0.00215601	3.89208	-0.548862	-0.0645211	-0.613383	hypo	chr3	52310724	WDR82		Body	N_Shore
cg19793809	0.60141	0.292668	5.2871	5.98247e-06	0.00215876	3.89042	-0.51035	0.507552	-0.00279793	hypo	chr5	132166663				Island
cg12616487	0.362291	0.263264	5.28662	5.9913e-06	0.00216	3.88905	-0.360403	0.415012	0.0546098	hypo	chr11	62379063	ROM1|EML3	Promoter_Associated	TSS1500;Body	N_Shore
cg09842575	0.514664	-2.87557	5.28657	5.99225e-06	0.00216	3.88891	-0.549402	-2.64425	-3.19365	hypo	chr2	84542039		Unclassified		OpenSea
cg09675769	1.08998	-0.156509	5.28621	5.999e-06	0.00216093	3.88787	-1.09853	0.306028	-0.792497	hypo	chr2	111977123		Unclassified_Cell_type_specific		N_Shelf
cg20760554	0.505464	-1.79804	5.28609	6.00117e-06	0.00216093	3.88753	-0.475004	-1.59804	-2.07305	hypo	chr18	56188330	ALPK2		Body	OpenSea
cg10914143	0.456319	-0.522952	5.2859	6.00479e-06	0.00216109	3.88698	-0.425567	-0.343766	-0.769334	hypo	chr17	60972789	MIR548W		Body	OpenSea
cg09153462	-0.890392	1.85395	-5.28511	6.01938e-06	0.00216355	3.88474	0.826406	1.50599	2.33239	hyper	chr8	62602643	ASPH		Body;TSS1500	OpenSea
cg06568087	0.336976	0.512915	5.28492	6.02299e-06	0.00216355	3.88418	-0.352511	0.66134	0.30883	hypo	chr16	403589	AXIN1		TSS1500	OpenSea
cg25749107	1.85641	0.443495	5.28474	6.0262e-06	0.00216355	3.88369	-1.39471	1.03074	-0.363971	hypo	chr12	23252261				OpenSea
cg18736141	0.700954	-2.05091	5.28472	6.02674e-06	0.00216355	3.88361	-0.65385	-1.7756	-2.42945	hypo	chr17	6945510	SLC16A11		Body	Island
cg14473743	1.31835	-2.3681	5.28468	6.02749e-06	0.00216355	3.8835	-1.1063	-1.9023	-3.00859	hypo	chr3	13462496	NUP210	Promoter_Associated	TSS1500	S_Shore
cg21438035	0.346382	-0.806149	5.28377	6.04442e-06	0.00216814	3.8809	-0.357733	-0.655524	-1.01326	hypo	chr19	42203122				OpenSea
cg23713900	0.875708	-0.968831	5.28364	6.0468e-06	0.00216814	3.88054	-0.864311	-0.60491	-1.46922	hypo	chr18	615496	CLUL1		TSS1500;5'UTR	OpenSea
cg14453420	0.301134	0.350219	5.28348	6.04982e-06	0.00216814	3.88008	-0.329542	0.488974	0.159432	hypo	chr1	16269595	ZBTB17		Body	N_Shore
cg00426039	0.521598	3.63197	5.28248	6.06858e-06	0.00217372	3.87722	-0.574887	3.87402	3.29914	hypo	chr19	45464490	CLPTM1		5'UTR;Body	OpenSea
cg00634229	0.360695	-0.660155	5.28178	6.08172e-06	0.0021764	3.87523	-0.396205	-0.493332	-0.889537	hypo	chr3	138131992				OpenSea
cg13581362	0.568333	-0.14556	5.28174	6.08244e-06	0.0021764	3.87512	-0.55252	0.0870806	-0.46544	hypo	chr14	105287326	MGC23270		TSS1500	OpenSea
cg08521187	0.503772	-0.254154	5.28121	6.09241e-06	0.00217803	3.8736	-0.462945	-0.0592299	-0.522175	hypo	chr2	7570948		Unclassified_Cell_type_specific		N_Shore
cg20326425	0.868045	2.19589	5.28093	6.09774e-06	0.00217803	3.8728	-0.954114	2.59763	1.64351	hypo	chr10	46090698	MARCH8	Promoter_Associated	TSS1500	S_Shore
cg12721695	0.664044	1.87776	5.28092	6.09792e-06	0.00217803	3.87277	-0.673869	2.1615	1.48763	hypo	chr6	33180415	RING1		3'UTR	N_Shore
cg07793033	0.580894	0.270751	5.28079	6.10036e-06	0.00217803	3.8724	-0.570909	0.511134	-0.0597753	hypo	chr16	85256423				OpenSea
cg10473041	0.527422	2.52238	5.28063	6.10338e-06	0.00217803	3.87194	-0.500966	2.73331	2.23235	hypo	chr19	7260278	INSR		Body	OpenSea
cg01259782	0.668938	-0.182061	5.28048	6.10618e-06	0.00217803	3.87152	-0.787652	0.149582	-0.63807	hypo	chr16	21313973	CRYM|NCRNA00169		5'UTR;Body	S_Shore
cg05163933	0.347074	1.46697	5.27953	6.12414e-06	0.00218329	3.86881	-0.324322	1.60353	1.27921	hypo	chr5	1089800	SLC12A7		Body	S_Shore
cg04947258	0.307443	-0.20281	5.2793	6.12855e-06	0.00218373	3.86814	-0.311424	-0.0716838	-0.383108	hypo	chr2	242694478	D2HGDH		Body	OpenSea
cg01619509	0.431286	2.41419	5.27863	6.14121e-06	0.00218709	3.86624	-0.546636	2.64436	2.09772	hypo	chr12	123476380	PITPNM2	Unclassified_Cell_type_specific	Body	OpenSea
cg12140144	1.218	-3.41406	5.27838	6.14602e-06	0.00218766	3.86552	-1.10685	-2.94802	-4.05487	hypo	chr1	2984275	FLJ42875|PRDM16		Body;TSS1500	Island
cg16477213	0.533959	0.0439408	5.27749	6.16295e-06	0.00219254	3.86298	-0.551724	0.276246	-0.275478	hypo	chr8	142402816		Promoter_Associated		S_Shore
cg27171201	0.611054	1.46837	5.27722	6.16811e-06	0.00219267	3.86221	-0.632215	1.73457	1.10235	hypo	chr19	3365137	NFIC	Unclassified_Cell_type_specific	TSS1500;Body	N_Shore
cg12792897	0.417738	1.48034	5.27713	6.16975e-06	0.00219267	3.86196	-0.409765	1.65287	1.24311	hypo	chr2	37799046				OpenSea
cg25228625	0.356528	0.0988662	5.27691	6.17386e-06	0.00219299	3.86134	-0.372086	0.255534	-0.116552	hypo	chr17	8127373	C17orf44		TSS200	S_Shore
cg23941688	0.418906	1.08879	5.27626	6.18636e-06	0.00219538	3.85948	-0.351943	1.23697	0.885032	hypo	chr17	2616018	CLUH		TSS1500	S_Shore
cg25728199	0.881292	-0.893042	5.27623	6.18703e-06	0.00219538	3.85938	-0.828459	-0.544217	-1.37268	hypo	chr14	76603137				N_Shore
cg16233311	0.705604	-3.21614	5.276	6.19138e-06	0.00219578	3.85873	-0.628877	-2.95135	-3.58023	hypo	chr2	175199259	SP9		TSS1500	N_Shore
cg24375938	0.675054	-3.96233	5.27541	6.20271e-06	0.00219866	3.85704	-0.576558	-3.71957	-4.29613	hypo	chr17	13505799	HS3ST3A1		TSS1500	S_Shore
cg23662469	0.658533	2.29792	5.27516	6.20751e-06	0.00219922	3.85633	-0.656407	2.5743	1.9179	hypo	chrX	54472372	FGD1		3'UTR	OpenSea
cg05036839	1.00741	-2.32705	5.27498	6.21097e-06	0.0021993	3.85581	-0.881272	-1.95599	-2.83726	hypo	chr1	41174927	NFYC	Promoter_Associated	TSS200;5'UTR	OpenSea
cg21134311	0.495164	1.78881	5.27466	6.21709e-06	0.00220032	3.8549	-0.5985	2.04081	1.44231	hypo	chr20	48924820	LINC01270		Body	OpenSea
cg25731959	0.464363	2.33387	5.27399	6.22993e-06	0.00220222	3.853	-0.452099	2.52423	2.07213	hypo	chr1	1171952		Unclassified_Cell_type_specific		N_Shore
cg03038916	0.608463	-1.76169	5.27393	6.23108e-06	0.00220222	3.85283	-0.590316	-1.51313	-2.10345	hypo	chr3	127863885				OpenSea
cg26865109	0.547441	2.08484	5.27384	6.23274e-06	0.00220222	3.85258	-0.509932	2.29955	1.78962	hypo	chr14	36784004	MBIP		Body	OpenSea
cg19628958	0.509343	-0.62071	5.27371	6.23539e-06	0.00220222	3.85219	-0.484377	-0.416762	-0.901139	hypo	chr1	112903196				OpenSea
cg00135038	0.790065	2.71052	5.27348	6.23982e-06	0.00220265	3.85153	-0.750493	3.02651	2.27602	hypo	chr7	5391419	TNRC18		Body	Island
cg02934736	0.306969	0.932697	5.27315	6.24617e-06	0.00220375	3.8506	-0.290349	1.05495	0.764601	hypo	chr1	16950690	CROCCL1	Gene_Associated_Cell_type_specific	Body	OpenSea
cg07836225	0.523256	0.237705	5.27217	6.26512e-06	0.00220929	3.8478	-0.530067	0.460891	-0.0691763	hypo	chr1	235665822	B3GALNT2		Body	N_Shore
cg02603022	0.966535	-3.08003	5.27167	6.2748e-06	0.00221156	3.84637	-0.889489	-2.70551	-3.595	hypo	chrX	39547825		Unclassified_Cell_type_specific		Island
cg15836639	0.70902	0.0830394	5.27061	6.29544e-06	0.00221769	3.84334	-0.724196	0.387964	-0.336232	hypo	chr17	30595595	RHBDL3		Body	S_Shore
cg20800807	0.514951	1.58999	5.27005	6.30636e-06	0.00221833	3.84174	-0.547978	1.82072	1.27274	hypo	chr1	113163671	CAPZA1		Body	S_Shore
cg00127150	0.663689	1.07037	5.27005	6.30637e-06	0.00221833	3.84174	-0.754712	1.38815	0.633433	hypo	chr22	22862144	ZNF280B		5'UTR	N_Shore
cg07614859	0.526861	3.32815	5.26996	6.30801e-06	0.00221833	3.8415	-0.667856	3.60935	2.94149	hypo	chr1	116918716	ATP1A1	Unclassified	Body	S_Shore
cg14759482	0.405191	1.09631	5.26976	6.3119e-06	0.00221833	3.84093	-0.429834	1.2773	0.847464	hypo	chr13	114280854	TFDP1		Body	S_Shore
cg17547157	0.548513	2.70554	5.26968	6.31355e-06	0.00221833	3.84069	-0.537959	2.93205	2.39409	hypo	chr17	29873922				N_Shelf
cg05083128	0.88069	0.931721	5.26932	6.32044e-06	0.0022193	3.83968	-0.914129	1.31662	0.402488	hypo	chr4	10077759	WDR1		Body	N_Shore
cg12917252	0.402564	1.017	5.26907	6.32542e-06	0.0022193	3.83896	-0.416057	1.19218	0.776122	hypo	chr10	75256940	PPP3CB-AS1|PPP3CB		Body;TSS1500	S_Shore
cg15145985	0.390642	-0.116555	5.26904	6.32605e-06	0.0022193	3.83886	-0.476788	0.0841984	-0.39259	hypo	chr7	99051547	CPSF4		Body	OpenSea
cg00388301	0.394461	1.86723	5.26856	6.33531e-06	0.0022214	3.83751	-0.38035	2.02738	1.64703	hypo	chr9	133509845	FUBP3		Body	OpenSea
cg11157816	0.551485	-4.82145	5.26815	6.34352e-06	0.00222194	3.83632	-0.520452	-4.60232	-5.12277	hypo	chr1	114522185	OLFML3	Unclassified	1stExon	OpenSea
cg07346739	0.913739	1.6763	5.268	6.34633e-06	0.00222194	3.83591	-0.936644	2.07068	1.13404	hypo	chr20	24125183				OpenSea
cg00630636	0.671972	0.108192	5.26799	6.34662e-06	0.00222194	3.83587	-0.697229	0.401762	-0.295467	hypo	chr5	122112409	SNX2		5'UTR;Body	S_Shore
cg14791371	-1.01639	1.63571	-5.26709	6.36425e-06	0.0022239	3.83331	0.914572	1.25063	2.1652	hyper	chr1	173165887	TNFSF4		Body	OpenSea
cg02636246	0.74138	-0.373457	5.2672	6.36205e-06	0.0022239	3.83363	-0.701017	-0.0782917	-0.779309	hypo	chr10	70862397	SRGN		Body	OpenSea
cg10893667	0.732111	1.49281	5.26707	6.36469e-06	0.0022239	3.83324	-0.677719	1.77817	1.10045	hypo	chr5	111313992	C5orf13		TSS1500	OpenSea
cg07676349	0.625615	2.19552	5.26704	6.36528e-06	0.0022239	3.83316	-0.65938	2.47316	1.81378	hypo	chr19	5242136	PTPRS		Body	N_Shore
cg04468927	0.517874	3.45584	5.26649	6.376e-06	0.00222651	3.8316	-0.539373	3.68295	3.14358	hypo	chr16	70514664	COG4		3'UTR	OpenSea
cg04571584	0.361495	0.789768	5.26606	6.38458e-06	0.00222679	3.83036	-0.359437	0.94111	0.581673	hypo	chr1	113047945	WNT2B		Body	N_Shelf
cg10475014	1.01857	2.20805	5.26604	6.38489e-06	0.00222679	3.83032	-1.09366	2.66854	1.57488	hypo	chr7	100484435	SRRT	Promoter_Associated	Body	Island
cg14009097	0.470564	-0.473537	5.26591	6.38757e-06	0.00222679	3.82993	-0.484305	-0.269619	-0.753924	hypo	chr11	113905622				N_Shore
cg16699074	0.997077	2.33754	5.26579	6.38988e-06	0.00222679	3.8296	-1.00094	2.75898	1.75805	hypo	chr19	42192347	CEACAM7		TSS1500	OpenSea
cg22378874	0.673561	1.35613	5.26552	6.39512e-06	0.00222698	3.82884	-0.629546	1.6212	0.991653	hypo	chr10	120997329	GRK5		Body	OpenSea
cg09331496	0.794224	-1.5669	5.26543	6.39696e-06	0.00222698	3.82857	-0.885405	-1.1941	-2.0795	hypo	chr2	121255962				OpenSea
cg11847636	0.597774	-1.92787	5.26494	6.40675e-06	0.00222925	3.82716	-0.56437	-1.69024	-2.25461	hypo	chr19	50015523	FCGRT		TSS200;TSS1500	N_Shore
cg24511004	0.637033	-0.171764	5.26466	6.41231e-06	0.00223004	3.82636	-0.614456	0.0869543	-0.527502	hypo	chr1	234518238	COA6		Body	OpenSea
cg10055047	0.361683	1.98654	5.26422	6.4209e-06	0.00223189	3.82513	-0.400716	2.15526	1.75455	hypo	chr1	153941689	SLC39A1|CREB3L4		TSS1500;Body	S_Shore
cg27656949	0.712335	-3.54061	5.26379	6.42947e-06	0.00223308	3.82389	-0.531919	-3.31664	-3.84856	hypo	chr17	46695367		Unclassified		Island
cg21308660	1.00726	-2.52228	5.26372	6.43086e-06	0.00223308	3.82369	-0.931276	-2.13017	-3.06144	hypo	chr1	10276442	KIF1B		5'UTR	OpenSea
cg01063280	0.503155	-0.84293	5.26341	6.43715e-06	0.00223412	3.82279	-0.444528	-0.655761	-1.10029	hypo	chr6	108167599				N_Shore
cg02489552	1.04385	0.40139	5.26273	6.45058e-06	0.00223604	3.82087	-0.845527	0.757402	-0.0881253	hypo	chr19	15121531	CCDC105		TSS200	N_Shore
cg18474153	0.738841	1.28376	5.26266	6.45204e-06	0.00223604	3.82066	-0.745407	1.59761	0.852205	hypo	chr19	3984323	EEF2		Body	N_Shore
cg25483706	0.330023	-0.211848	5.26263	6.45253e-06	0.00223604	3.82059	-0.345739	-0.0662736	-0.412013	hypo	chr6	43481502	YIPF3		Body	S_Shelf
cg25478266	0.366421	0.337042	5.26238	6.45759e-06	0.00223666	3.81987	-0.40334	0.506869	0.103529	hypo	chr22	37900137	CARD10		Body	OpenSea
cg20116579	0.957681	2.36644	5.26212	6.46278e-06	0.00223732	3.81912	-0.898023	2.74456	1.84653	hypo	chr17	7288001	TNK1	Promoter_Associated	Body	S_Shore
cg18290775	0.390366	0.768236	5.26194	6.46646e-06	0.00223746	3.8186	-0.382269	0.929191	0.546923	hypo	chr14	69954135	FLJ44817		Body	S_Shelf
cg01169021	1.56853	-2.57696	5.26133	6.47863e-06	0.00224026	3.81686	-1.37489	-1.99806	-3.37294	hypo	chr5	140792918	PCDHGA4|PCDHGA6|PCDHGA9|PCDHGA1|PCDHGA8|PCDHGA5|PCDHGB1|PCDHGA10|PCDHGB4|PCDHGA3|PCDHGA2|PCDHGB6|PCDHGA7|PCDHGB2|PCDHGB5|PCDHGB3	Unclassified	Body;1stExon	N_Shore
cg20269738	0.612816	1.34634	5.2612	6.48112e-06	0.00224026	3.81651	-0.721554	1.65015	0.928596	hypo	chr10	71904680	TYSND1		Body;TSS200	N_Shore
cg23724016	0.460911	2.52052	5.26034	6.49834e-06	0.00224321	3.81406	-0.39186	2.68551	2.29365	hypo	chr11	617708	MUPCDH		Body	Island
cg20193802	1.31306	2.18214	5.2603	6.49926e-06	0.00224321	3.81393	-1.25783	2.71175	1.45392	hypo	chr22	19709696	SEPT5|GP1BB		Body;TSS1500	Island
cg25720067	0.959516	2.60473	5.26029	6.49953e-06	0.00224321	3.81389	-1.04454	3.04453	1.99999	hypo	chr7	150951886	SMARCD3		Body	S_Shelf
cg26197986	0.799527	-1.15317	5.25936	6.51809e-06	0.00224848	3.81126	-0.745038	-0.839465	-1.5845	hypo	chr22	23938326				OpenSea
cg09977326	0.320541	-0.593811	5.25907	6.524e-06	0.00224938	3.81042	-0.329456	-0.455093	-0.784549	hypo	chr2	219223002	CATIP|CATIP-AS2		Body;TSS1500	OpenSea
cg04037750	0.381843	-1.01344	5.25859	6.53364e-06	0.00225145	3.80906	-0.376958	-0.854721	-1.23168	hypo	chr2	220472938	STK11IP		Body	OpenSea
cg24585372	1.32589	1.58081	5.25844	6.53662e-06	0.00225145	3.80864	-1.38945	2.16585	0.776394	hypo	chr20	36405510	CTNNBL1		Body	OpenSea
cg22866627	0.435858	1.87192	5.25816	6.54232e-06	0.00225228	3.80783	-0.477104	2.0728	1.5957	hypo	chr3	53232510				S_Shelf
cg26388369	0.49253	2.2793	5.25755	6.5548e-06	0.00225407	3.80607	-0.434305	2.46216	2.02786	hypo	chr19	4043164		Unclassified_Cell_type_specific		N_Shore
cg01647729	0.365276	1.76253	5.25732	6.5594e-06	0.00225407	3.80542	-0.306048	1.8914	1.58535	hypo	chr14	100594643	EVL		Body	OpenSea
cg03374632	0.644419	2.28953	5.25723	6.56129e-06	0.00225407	3.80516	-0.686861	2.57873	1.89187	hypo	chr11	73964584	PPME1		3'UTR	OpenSea
cg24932241	0.688275	-3.13207	5.25721	6.56164e-06	0.00225407	3.80511	-0.544669	-2.90274	-3.44741	hypo	chr11	442077	ANO9	Unclassified	TSS200	OpenSea
cg07946633	0.642158	-0.910442	5.25709	6.56407e-06	0.00225407	3.80477	-0.610281	-0.653482	-1.26376	hypo	chr1	2984245	FLJ42875|PRDM16		Body;TSS1500	Island
cg06550100	0.314654	0.212306	5.2568	6.56992e-06	0.00225494	3.80395	-0.344442	0.357334	0.012892	hypo	chr7	72852691				S_Shelf
cg13864304	0.356528	-0.280741	5.25656	6.57476e-06	0.00225547	3.80327	-0.359325	-0.129446	-0.488771	hypo	chr5	159782556	C1QTNF2		Body	OpenSea
cg14201462	0.738789	0.150694	5.25606	6.58507e-06	0.00225787	3.80182	-0.823694	0.497512	-0.326182	hypo	chr10	72826996				OpenSea
cg16988810	0.90981	-2.22779	5.25568	6.59267e-06	0.00225934	3.80075	-0.804289	-1.88914	-2.69343	hypo	chr6	31762650	VARS		Body	N_Shore
cg07088636	0.984757	0.387783	5.25467	6.61338e-06	0.00226464	3.79786	-0.862652	0.751005	-0.111646	hypo	chr2	237614105		Unclassified_Cell_type_specific		OpenSea
cg04563863	0.693275	3.00532	5.2546	6.61477e-06	0.00226464	3.79766	-0.678246	3.2909	2.61265	hypo	chr19	1158119	SBNO2		5'UTR	Island
cg04109382	0.378532	1.26654	5.2539	6.62909e-06	0.00226737	3.79567	-0.307684	1.39609	1.08841	hypo	chr20	44007107	SYS1-DBNDD2|TP53TG5		Body;TSS200	OpenSea
cg26668272	0.400241	1.45942	5.25388	6.62941e-06	0.00226737	3.79562	-0.431812	1.64124	1.20943	hypo	chr16	58532470	NDRG4		Body	N_Shelf
cg01549576	0.569294	-2.48025	5.2532	6.6435e-06	0.00227105	3.79366	-0.516359	-2.26284	-2.7792	hypo	chr6	157204552	ARID1B		Body	OpenSea
cg21571162	0.284249	1.07883	5.25281	6.65146e-06	0.00227201	3.79256	-0.289806	1.20086	0.911051	hypo	chr6	33219654	VPS52		Body	S_Shelf
cg19630351	0.406761	0.564704	5.25274	6.65297e-06	0.00227201	3.79235	-0.448781	0.753664	0.304883	hypo	chr22	42808846	NFAM1		Body	OpenSea
cg10299585	0.925126	-2.59174	5.25122	6.68428e-06	0.00228156	3.78801	-0.732264	-2.28341	-3.01568	hypo	chr12	54321717				Island
[truncated: 13,272 more rows]

## Sheet: Table S3
Table S3: Differentially methylated probes (DMPs) identified in monocytes - AD-LOY and AD-ROY
Results of differential methylation analyses using probes from the EPIC chip. Probes with significant change between AD-LOY and AD-ROY patients (qval<0.05, avDiff>=0.5) were identified using dmpfinder.
probeID	logFC	AveExpr	t	P.Value	adj.P.Val	B	avDiff	AD_ROY	AD_LOY	direction	chr	pos	UCSC_NAME	Regulatory_Feature_Group	UCSC_RefGene_Group	Relation_to_Island
cg09000303	2.06438	0.738676	10.0718	6.96574e-10	0.000474812	10.873	-1.72594	1.52973	-0.196207	hypo	chr9	16386389				OpenSea
cg16733993	0.902483	0.0354338	9.26844	3.26071e-09	0.00111132	9.74727	-0.7468	0.377717	-0.369083	hypo	chr4	77869652	2011-09-01		TSS1500	Island
cg15846562	-1.61225	1.17923	-8.59457	1.2679e-08	0.00166341	8.72288	1.66257	0.417221	2.07979	hyper	chrX	3560397	PRKX		Body	OpenSea
cg13149459	-2.03562	2.09266	-8.57279	1.3261e-08	0.00166341	8.68851	2.06447	1.14645	3.21092	hyper	chr1	202425679	PPP1R12B		Body	OpenSea
cg21122199	1.5361	-2.64249	8.72727	9.6587e-09	0.00166341	8.93056	-1.45735	-1.97454	-3.43189	hypo	chr17	58499720	C17orf64		TSS200	S_Shore
cg02988947	1.29377	-1.45703	8.52483	1.46418e-08	0.00166341	8.61254	-0.919439	-1.03562	-1.95506	hypo	chr17	61778813	LIMD2		TSS1500	S_Shore
cg00787180	2.81932	1.31032	8.29959	2.34094e-08	0.00227954	8.25053	-2.53106	2.47039	-0.0606727	hypo	chr14	91751731	CCDC88C		Body	N_Shelf
cg10965401	0.942168	2.04424	8.20242	2.87218e-08	0.00231716	8.09169	-0.828818	2.42412	1.5953	hypo	chr17	60740489	MRC2		Body	OpenSea
cg23165574	1.15518	1.04367	8.17253	3.05945e-08	0.00231716	8.0425	-0.939381	1.47422	0.53484	hypo	chr9	16510109	BNC2		Body	OpenSea
cg22715906	1.64336	2.05644	8.09246	3.62558e-08	0.00247134	7.90999	-1.39669	2.69659	1.29989	hypo	chr17	4098178	ANKFY1		3'UTR;Body	OpenSea
cg05637940	2.08551	2.71768	7.95003	4.91438e-08	0.00304531	7.67153	-1.94225	3.60788	1.66563	hypo	chr14	91751723	CCDC88C		Body	N_Shelf
cg25721006	-4.09179	2.69443	-7.89038	5.58651e-08	0.00317332	7.57062	3.31286	1.17603	4.48889	hyper	chr10	126149139	LHPP		TSS1500	N_Shore
cg01812599	1.09688	-3.22078	7.62624	9.91128e-08	0.00511177	7.11639	-0.773656	-2.86619	-3.63985	hypo	chr10	103043991				Island
cg20779917	1.22978	-2.49592	7.59994	1.04989e-07	0.00511177	7.0705	-0.91489	-2.07659	-2.99148	hypo	chr7	121946959				S_Shore
cg02257791	1.31201	1.02815	7.49827	1.31285e-07	0.00596594	6.89198	-1.07327	1.52007	0.446799	hypo	chr14	22217085				OpenSea
cg17002328	1.76821	2.95012	7.39016	1.6676e-07	0.00710439	6.70018	-1.63768	3.70072	2.06304	hypo	chr14	91751773	CCDC88C		Body	N_Shelf
cg12131208	1.7464	-1.49017	7.35382	1.8078e-07	0.00724863	6.63528	-1.66541	-0.726855	-2.39226	hypo	chr17	58499700	C17orf64		TSS200	S_Shore
cg07396746	1.44888	-2.26485	7.27817	2.13989e-07	0.00808755	6.4994	-1.32244	-1.65874	-2.98118	hypo	chr8	23162295	LOXL2		Body	OpenSea
cg07936137	0.972493	0.694077	7.25487	2.25432e-07	0.00808755	6.45735	-0.989557	1.14762	0.158067	hypo	chr11	63670131	MARK2	Gene_Associated	Body	OpenSea
cg25343008	-1.48575	1.90465	-7.22628	2.40338e-07	0.00819121	6.40562	1.50925	1.21291	2.72216	hyper	chr1	202470230	PPP1R12B		Body	OpenSea
cg15768146	1.46802	0.485213	7.10697	3.14303e-07	0.010202	6.18826	-1.29046	1.07667	-0.213786	hypo	chr14	24007226	ZFHX2|THTPA		5'UTR;Body	OpenSea
cg06752482	1.00818	-1.69939	7.08582	3.29679e-07	0.0102146	6.14947	-0.956476	-1.261	-2.21748	hypo	chr17	58499816	C17orf64		TSS200	S_Shore
cg26445779	-1.45935	1.0909	-7.05654	3.52251e-07	0.0104395	6.09564	1.39322	0.452343	1.84556	hyper	chrX	9860732	SHROOM2		Body	S_Shore
cg26361535	1.66197	1.47783	6.98645	4.12931e-07	0.0115691	5.96622	-1.61961	2.22015	0.600539	hypo	chr8	144576604	ZC3H3		Body	OpenSea
cg25651593	1.32098	-3.07984	6.96047	4.38065e-07	0.0115691	5.91803	-1.20075	-2.52949	-3.73025	hypo	chr16	8814501	ABAT		TSS200;5'UTR	OpenSea
cg19509778	2.49805	1.27021	6.95725	4.41282e-07	0.0115691	5.91206	-2.33971	2.34257	0.00286185	hypo	chr10	129537308	FOXI2		3'UTR	Island
cg11461568	-1.17473	0.377546	-6.90651	4.95388e-07	0.0116631	5.81758	1.17916	-0.162901	1.01626	hyper	chrX	92275264				OpenSea
cg24008280	-1.76193	1.59646	-6.89284	5.11092e-07	0.0116631	5.79206	1.62094	0.853533	2.47447	hyper	chr1	242976594				OpenSea
cg05944249	1.52181	4.09374	6.92549	4.74395e-07	0.0116631	5.85297	-1.38271	4.72749	3.34478	hypo	chr8	27494241	SCARA3		Body	S_Shelf
cg23176340	0.821034	-1.64146	6.88102	5.25085e-07	0.0116631	5.76997	-0.370874	-1.47148	-1.84235	hypo	chr15	89154196	MIR7-2		TSS1500	OpenSea
cg25520710	1.38755	0.794623	6.8766	5.30421e-07	0.0116631	5.76169	-1.24251	1.36411	0.121597	hypo	chr20	45981300	ZMYND8		5'UTR;Body	OpenSea
cg22140618	2.42955	2.34573	6.82484	5.97148e-07	0.0124961	5.66463	-2.37597	3.43472	1.05875	hypo	chr7	139742416	PARP12		Body	OpenSea
cg16038337	0.917597	3.06136	6.80164	6.29799e-07	0.0124961	5.62097	-0.833927	3.44358	2.60965	hypo	chr6	33235837	VPS52		Body	N_Shelf
cg09892332	0.999229	-3.10401	6.79668	6.37009e-07	0.0124961	5.61163	-0.747988	-2.76119	-3.50917	hypo	chr18	47017829	RPL17-C18orf32|RPL17|SNORD58A		Body;5'UTR;TSS200;ExonBnd	N_Shore
cg21599960	1.28543	2.84119	6.79353	6.41634e-07	0.0124961	5.60569	-1.04411	3.31974	2.27564	hypo	chr11	74957731				OpenSea
cg06368300	1.28921	-1.89536	6.74215	7.22136e-07	0.0136732	5.50861	-0.922851	-1.47238	-2.39524	hypo	chr17	43065840				OpenSea
cg03043406	1.35506	1.67128	6.72908	7.44204e-07	0.0137102	5.48386	-1.05322	2.15401	1.10078	hypo	chr1	45242356	RPS8|SNORD38A	Promoter_Associated	Body;TSS1500	S_Shore
cg24137913	0.783053	2.00803	6.63772	9.19131e-07	0.0164873	5.30996	-0.713632	2.33511	1.62147	hypo	chr22	37917114				S_Shore
cg00753112	0.811701	0.800819	6.60614	9.8894e-07	0.0169801	5.24954	-0.704425	1.12368	0.419255	hypo	chr8	136593301	KHDRBS3		Body	OpenSea
cg04609952	2.32662	1.91743	6.59461	1.01577e-06	0.0169801	5.22743	-1.79094	2.73828	0.947344	hypo	chr2	16085893	MYCN		Body	S_Shelf
cg09648467	1.32026	3.77233	6.59225	1.02134e-06	0.0169801	5.22291	-1.04849	4.25289	3.2044	hypo	chr5	156955280	ADAM19		Body	OpenSea
cg02027844	-1.31245	2.32061	-6.56853	1.07921e-06	0.0172426	5.17736	1.28278	1.73267	3.01545	hyper	chrX	6992947	HDHD1		Body	OpenSea
cg26245822	1.06646	0.561994	6.56497	1.08817e-06	0.0172426	5.17052	-0.930831	0.988625	0.0577945	hypo	chr11	6496006	TRIM3|ARFIP2		TSS1500;3'UTR	S_Shore
cg04413853	1.23777	-1.02471	6.5471	1.13437e-06	0.0172426	5.13614	-1.26525	-0.444804	-1.71005	hypo	chr17	58499706	C17orf64		TSS200	S_Shore
cg03797660	1.24293	2.64209	6.54335	1.14432e-06	0.0172426	5.12891	-1.13093	3.16044	2.0295	hypo	chr16	89035228	CBFA2T3	Unclassified	Body	S_Shore
cg05697274	1.81029	1.39959	6.53617	1.16361e-06	0.0172426	5.11508	-1.47735	2.07671	0.599358	hypo	chr1	230415377	GALNT2		3'UTR	Island
cg14875032	1.68171	1.41071	6.51054	1.23523e-06	0.0179146	5.06561	-1.51174	2.10359	0.591849	hypo	chr7	139742342	PARP12		Body	OpenSea
cg17628249	1.27056	-2.00523	6.47418	1.34463e-06	0.0190948	4.99529	-1.31965	-1.40039	-2.72004	hypo	chr17	58499854	C17orf64		TSS200	S_Shore
cg20437922	1.01869	4.01044	6.46404	1.37688e-06	0.0191538	4.97562	-0.69901	4.33082	3.63181	hypo	chr20	34023602	GDF5		Body	S_Shore
cg16661761	1.52903	-0.796468	6.44957	1.42426e-06	0.0194166	4.94756	-1.5904	-0.0675326	-1.65794	hypo	chr8	23162383	LOXL2		Body	OpenSea
cg00965110	1.50134	-2.53883	6.42721	1.50078e-06	0.0195084	4.90411	-1.41389	-1.89079	-3.30468	hypo	chr16	14724468	PARN	Promoter_Associated	TSS1500	S_Shore
cg23205858	1.30203	-0.884942	6.42083	1.5234e-06	0.0195084	4.89168	-1.21783	-0.326768	-1.5446	hypo	chr22	21088806	PI4KA		1stExon;Body	OpenSea
cg08119153	1.89536	1.26867	6.4118	1.55596e-06	0.0195084	4.87411	-1.4646	1.93995	0.47535	hypo	chr14	78913301	NRXN3		5'UTR;Body	OpenSea
cg22040466	1.62301	-2.57162	6.40579	1.57805e-06	0.0195084	4.8624	-1.12398	-2.05646	-3.18044	hypo	chr8	119640801	SAMD12-AS1		Body	OpenSea
cg09976984	1.35285	-2.0447	6.40325	1.58747e-06	0.0195084	4.85745	-1.10967	-1.5361	-2.64577	hypo	chr6	27182943				OpenSea
cg06585734	1.02547	-0.373297	6.37662	1.68984e-06	0.0195084	4.80549	-0.957118	0.0653825	-0.891736	hypo	chr3	46037942	FYCO1	Promoter_Associated	TSS1500	S_Shore
cg07976603	1.35424	-1.84374	6.37508	1.69595e-06	0.0195084	4.80249	-0.941963	-1.41201	-2.35397	hypo	chr19	10444506	ICAM3|RAVER1	Promoter_Associated	3'UTR;TSS200	Island
cg11924879	1.11918	-3.23873	6.37384	1.7009e-06	0.0195084	4.80006	-0.809695	-2.86762	-3.67732	hypo	chr1	156586094				OpenSea
cg00443981	1.30462	0.589436	6.3701	1.71588e-06	0.0195084	4.79277	-1.46607	1.26138	-0.204683	hypo	chr17	58499679	C17orf64		TSS200	S_Shore
cg21199854	1.05235	-2.68416	6.36978	1.71718e-06	0.0195084	4.79214	-0.982538	-2.23383	-3.21636	hypo	chr3	52724044	GNL3|SNORD19B		Body;TSS1500	S_Shelf
cg03306466	0.798901	3.05928	6.34765	1.80885e-06	0.0200798	4.74886	-0.650866	3.35759	2.70672	hypo	chr11	6496091	TRIM3|ARFIP2		TSS1500;3'UTR	S_Shore
cg06468048	0.987897	3.52527	6.34354	1.8264e-06	0.0200798	4.74082	-0.722665	3.85649	3.13383	hypo	chr5	43387394	CCL28		Body	OpenSea
cg25354434	1.1016	0.060581	6.29799	2.0332e-06	0.0219986	4.65144	-1.01909	0.527663	-0.491425	hypo	chr20	52873937				OpenSea
cg06443034	1.23402	-0.288279	6.28997	2.072e-06	0.0220681	4.63568	-1.10112	0.216403	-0.884722	hypo	chr17	78417973				Island
cg12126936	-0.598041	1.00068	-6.25315	2.26012e-06	0.0220962	4.56316	0.516017	0.76417	1.28019	hyper	chr8	108616109				OpenSea
cg00519782	-1.31469	2.51113	-6.24077	2.3272e-06	0.0220962	4.53874	1.43312	1.85428	3.2874	hyper	chrX	3544679	PRKX		Body	OpenSea
cg19097082	-1.00028	1.58271	-6.23957	2.33381e-06	0.0220962	4.53637	0.946967	1.14869	2.09565	hyper	chr11	130201322				OpenSea
cg11575089	1.00686	-1.96017	6.26556	2.19481e-06	0.0220962	4.58764	-1.01594	-1.49454	-2.51047	hypo	chr1	155107462	SLC50A1	Promoter_Associated	TSS1500	N_Shore
cg18217763	0.823538	3.39444	6.26521	2.19664e-06	0.0220962	4.58694	-0.584958	3.66254	3.07759	hypo	chr22	38701326	CSNK1E|LOC400927-CSNK1E		Body	OpenSea
cg05245958	0.858161	2.44986	6.2646	2.19983e-06	0.0220962	4.58573	-0.740774	2.78938	2.0486	hypo	chr22	31836042	EIF4ENIF1		Body	OpenSea
cg12499872	1.94103	2.46395	6.25175	2.26757e-06	0.0220962	4.56041	-1.54711	3.17304	1.62593	hypo	chr16	58019893	TEPP	Unclassified_Cell_type_specific	Body	Island
cg15249315	1.31793	2.37075	6.23475	2.36055e-06	0.0220962	4.52685	-0.987977	2.82357	1.8356	hypo	chr14	55850710	ATG14		Body	OpenSea
cg01478234	1.5748	2.39148	6.23371	2.36639e-06	0.0220962	4.52479	-1.4114	3.03837	1.62697	hypo	chr12	107975299	BTBD11		Body	Island
cg01819995	1.13225	2.50768	6.18317	2.66712e-06	0.0245678	4.42477	-1.07911	3.00228	1.92317	hypo	chr20	30537979	PDRG1		Body	N_Shore
cg24652913	0.751355	-0.390304	6.14828	2.89725e-06	0.0261318	4.35549	-0.58748	-0.121042	-0.708522	hypo	chr4	40633095	RBM47		TSS1500	S_Shore
cg01303141	1.13818	2.90827	6.14591	2.91358e-06	0.0261318	4.35078	-0.922769	3.33121	2.40844	hypo	chr17	77952109	TBC1D16		Body	Island
cg22364675	-0.907118	-3.49235	-6.127	3.04751e-06	0.0264185	4.31313	1.0208	-3.96022	-2.93941	hyper	chrX	3632422	PRKX		TSS1500	S_Shore
cg06728310	0.887949	-3.10411	6.13355	3.00044e-06	0.0264185	4.32617	-0.719812	-2.7742	-3.49401	hypo	chr2	73114134	SPR		TSS1500	N_Shore
cg15458647	1.02444	-1.38138	6.12502	3.06182e-06	0.0264185	4.3092	-0.765928	-1.03033	-1.79626	hypo	chr20	30538682	PDRG1		Body	N_Shore
cg09829303	-1.02269	1.4883	-6.11843	3.1102e-06	0.0265004	4.29606	1.03154	1.0155	2.04705	hyper	chr7	134419774				OpenSea
cg10957151	1.37957	-2.31511	6.10314	3.22535e-06	0.0271423	4.26558	-0.951202	-1.87914	-2.83034	hypo	chr2	176986956	HOXD9	Unclassified_Cell_type_specific	TSS1500	Island
cg16416165	1.3633	3.64335	6.07754	3.42809e-06	0.0278771	4.21444	-0.991738	4.0979	3.10616	hypo	chr4	3325029	RGS12		Body	OpenSea
cg25142905	1.47035	2.52077	6.07424	3.45507e-06	0.0278771	4.20786	-1.39764	3.16136	1.76371	hypo	chr20	2730076	EBF4		Body	Island
cg23003085	0.666664	-3.84678	6.0708	3.48352e-06	0.0278771	4.20098	-0.536286	-3.60098	-4.13727	hypo	chr11	64084321	PRDX5|TRMT112		TSS1500;3'UTR	N_Shore
cg00022826	0.819834	2.58679	6.06916	3.49715e-06	0.0278771	4.1977	-0.785293	2.94672	2.16143	hypo	chr4	47840733	LOC101927179|CORIN		Body;TSS1500	S_Shore
cg01152103	0.829684	4.62011	6.06677	3.51716e-06	0.0278771	4.19291	-0.832787	5.0018	4.16901	hypo	chrX	8505511	ANOS1		Body	OpenSea
cg03855363	0.763906	3.6244	6.05695	3.60047e-06	0.0282095	4.17325	-0.559126	3.88067	3.32154	hypo	chr18	23977194				OpenSea
cg26569002	0.809735	-1.38606	6.03711	3.77496e-06	0.0292405	4.1335	-0.703452	-1.06365	-1.7671	hypo	chr5	148747323	PCYOX1L	Unclassified	Body	OpenSea
cg02172058	1.2508	-1.35235	6.02281	3.90607e-06	0.02959	4.10481	-1.23589	-0.785901	-2.02179	hypo	chr17	58499911	C17orf64		1stExon;5'UTR	S_Shore
cg04243090	1.16817	0.115687	6.02272	3.9069e-06	0.02959	4.10463	-0.931577	0.54266	-0.388918	hypo	chr1	208834795				OpenSea
cg14061067	1.61784	0.0730055	5.99832	4.14141e-06	0.0300385	4.05562	-1.27707	0.658328	-0.618739	hypo	chr9	16413736	BNC2		3'UTR	OpenSea
cg08841239	1.08362	-3.06419	5.99437	4.18069e-06	0.0300385	4.04768	-0.886284	-2.65798	-3.54426	hypo	chr1	173990508		Promoter_Associated		N_Shore
cg18638857	0.96328	-0.310347	5.99412	4.18323e-06	0.0300385	4.04717	-0.868973	0.0879322	-0.78104	hypo	chr20	45981324	ZMYND8		5'UTR;Body	OpenSea
cg24146125	0.843161	-1.05083	5.99341	4.19027e-06	0.0300385	4.04576	-0.851471	-0.660572	-1.51204	hypo	chr6	30690376	TUBB	Promoter_Associated	Body	S_Shore
cg02618151	0.729955	1.04614	5.9926	4.19848e-06	0.0300385	4.04411	-0.55196	1.29912	0.747161	hypo	chr14	105838415	PACS2		Body	S_Shelf
cg07040244	1.6354	-1.7554	5.98942	4.23052e-06	0.0300385	4.03771	-1.319	-1.15086	-2.46985	hypo	chr1	231555522	EGLN1		Body	N_Shore
cg06300318	0.838055	1.42808	5.98269	4.29918e-06	0.0302113	4.02417	-0.640192	1.7215	1.08131	hypo	chr1	244763480	C1orf101		Body	OpenSea
cg17361314	1.11519	-1.62776	5.9721	4.40944e-06	0.0306699	4.00286	-0.825295	-1.24949	-2.07479	hypo	chr1	45480186	UROD	Gene_Associated	Body	S_Shelf
cg26919182	-1.93133	0.929591	-5.9578	4.56304e-06	0.0311035	3.97403	1.86964	0.0726709	1.94231	hyper	chr1	202522232	PPP1R12B		Body	OpenSea
cg27601906	1.17887	2.34672	5.95896	4.55038e-06	0.0311035	3.97637	-1.24437	2.91706	1.67269	hypo	chr8	95271635	GEM		Body	N_Shelf
cg02582500	0.683468	0.41129	5.94893	4.661e-06	0.031186	3.95614	-0.577692	0.676066	0.0983738	hypo	chr16	14416517				OpenSea
cg00815325	0.622716	0.167686	5.94806	4.67078e-06	0.031186	3.95438	-0.603268	0.444184	-0.159084	hypo	chr19	5691899	LONP1		3'UTR	Island
cg03881604	1.29437	-3.32021	5.94071	4.75377e-06	0.031186	3.93954	-0.901939	-2.90683	-3.80876	hypo	chr12	103575409				OpenSea
cg12340451	0.636479	1.03982	5.93849	4.77907e-06	0.031186	3.93507	-0.560829	1.29687	0.736039	hypo	chr16	11006846	CIITA		Body	OpenSea
cg06115314	1.30483	0.00724314	5.936	4.80776e-06	0.031186	3.93003	-1.24512	0.577921	-0.667194	hypo	chr7	139742085	PARP12		Body	OpenSea
cg02707152	1.21224	-2.36464	5.92742	4.90766e-06	0.031186	3.9127	-0.991242	-1.91032	-2.90156	hypo	chr11	64980819	SLC22A20		TSS1500	OpenSea
cg26315233	1.18078	-0.161765	5.92579	4.92685e-06	0.031186	3.90941	-0.911943	0.256209	-0.655734	hypo	chr7	77569962	PHTF2		ExonBnd;Body	OpenSea
cg18879014	1.22714	2.59913	5.92458	4.94115e-06	0.031186	3.90697	-1.23263	3.16409	1.93146	hypo	chr10	6264562	PFKFB3		Body	S_Shore
cg25784900	-0.84407	0.912361	-5.89524	5.30161e-06	0.0316855	3.8476	0.851472	0.522103	1.37357	hyper	chr14	32571662	ARHGAP5	Unclassified	Body	OpenSea
cg07202320	0.903426	-2.37283	5.90465	5.18318e-06	0.0316855	3.86665	-0.770737	-2.01957	-2.79031	hypo	chr1	181149323		Unclassified_Cell_type_specific		OpenSea
cg00622395	0.709723	-1.05797	5.90442	5.18607e-06	0.0316855	3.86618	-0.63588	-0.766525	-1.4024	hypo	chr12	80085485	PAWR		TSS1500	S_Shore
cg09449988	1.36114	-0.656419	5.90177	5.21914e-06	0.0316855	3.86082	-1.02853	-0.185007	-1.21354	hypo	chr7	151328116	PRKAG2		Body	OpenSea
cg03347969	0.618961	2.25608	5.89972	5.24486e-06	0.0316855	3.85668	-0.612615	2.53686	1.92424	hypo	chr6	83603691	UBE3D		Body	OpenSea
cg24718722	2.55648	-0.0573269	5.89325	5.327e-06	0.0316855	3.84357	-2.42574	1.05447	-1.37127	hypo	chr10	129536818	FOXI2		Body	Island
cg08623942	0.676541	2.59867	5.88654	5.41362e-06	0.0316855	3.82996	-0.573645	2.86159	2.28795	hypo	chr7	98633538	SMURF1		Body	S_Shore
cg12998759	0.660402	2.02478	5.87707	5.53824e-06	0.0316855	3.81076	-0.576916	2.2892	1.71228	hypo	chr1	67881572	SERBP1		Body	OpenSea
cg06511330	0.866962	-1.17278	5.87663	5.54403e-06	0.0316855	3.80988	-0.647702	-0.875913	-1.52361	hypo	chr1	234635574		Unclassified		OpenSea
cg24250902	1.7513	0.952419	5.87547	5.55955e-06	0.0316855	3.80752	-1.35678	1.57428	0.217494	hypo	chr1	230415547	GALNT2		3'UTR	Island
cg01764256	0.568561	-1.18144	5.87458	5.5714e-06	0.0316855	3.80572	-0.488465	-0.95756	-1.44602	hypo	chr20	45985832	ZMYND8	Promoter_Associated	TSS200	OpenSea
cg21233791	0.954145	-0.961323	5.87408	5.57811e-06	0.0316855	3.80471	-0.755326	-0.615132	-1.37046	hypo	chr22	48495674				OpenSea
cg09526429	0.952677	0.266526	5.86075	5.75975e-06	0.0324469	3.77766	-0.786851	0.627166	-0.159685	hypo	chr4	70105837				OpenSea
cg04103918	1.01512	1.73626	5.84895	5.92556e-06	0.0331074	3.75369	-0.897526	2.14763	1.2501	hypo	chr17	4726687	PLD2		3'UTR	OpenSea
cg20635370	0.670329	1.55257	5.8386	6.07507e-06	0.0336667	3.73265	-0.667683	1.85859	1.19091	hypo	chr10	80666318				OpenSea
cg19623054	1.76579	1.48286	5.81925	6.36486e-06	0.0346034	3.69327	-1.41536	2.13156	0.716205	hypo	chr2	16085728	MYCN		Body	S_Shelf
cg15706604	0.834622	-2.52426	5.81684	6.40184e-06	0.0346034	3.68837	-0.834336	-2.14186	-2.97619	hypo	chr15	74595274	CCDC33	Unclassified	Body	OpenSea
cg00882246	0.812641	2.48985	5.81511	6.42869e-06	0.0346034	3.68484	-0.64464	2.78531	2.14067	hypo	chrX	16648023	CTPS2		Body	OpenSea
cg20801110	1.03127	0.931065	5.81389	6.44762e-06	0.0346034	3.68235	-0.968054	1.37476	0.406702	hypo	chr15	75136007	ULK3	Promoter_Associated	TSS1500	S_Shore
cg24398176	1.14142	-1.49356	5.81066	6.4979e-06	0.0346034	3.67578	-0.814461	-1.12026	-1.93472	hypo	chr1	33547815	AZIN2	Promoter_Associated	5'UTR;1stExon;Body	S_Shore
cg08023827	-0.825974	-1.66521	-5.78524	6.90862e-06	0.0346264	3.62395	0.771622	-2.01887	-1.24725	hyper	chr15	70827637		Promoter_Associated_Cell_type_specific		OpenSea
cg08662753	0.972035	0.1931	5.80148	6.64331e-06	0.0346264	3.65707	-0.813346	0.565884	-0.247462	hypo	chr9	137561500	COL5A1		Body	OpenSea
cg20873570	1.10554	-2.86886	5.79814	6.69713e-06	0.0346264	3.65025	-0.792653	-2.50556	-3.29821	hypo	chr8	23564901	NKX2-6		TSS1500	Island
cg04603068	0.922564	-3.09861	5.79727	6.71107e-06	0.0346264	3.64849	-0.723334	-2.76708	-3.49041	hypo	chr18	42290070	SETBP1		Body	OpenSea
cg26739807	0.890139	-0.0206029	5.79567	6.73699e-06	0.0346264	3.64523	-0.732753	0.315242	-0.417511	hypo	chr17	49244797	NME2|NME1-NME2	Promoter_Associated	Body	S_Shore
cg02578470	0.741761	-0.338344	5.79093	6.81447e-06	0.0346264	3.63556	-0.707279	-0.0141743	-0.721453	hypo	chr3	127320670	MCM2		Body	N_Shelf
cg10474004	0.761289	1.79759	5.78993	6.83089e-06	0.0346264	3.63352	-0.800959	2.1647	1.36374	hypo	chr11	3059204	CARS	Gene_Associated_Cell_type_specific	Body	OpenSea
cg15503722	1.55792	-2.10283	5.78732	6.87409e-06	0.0346264	3.62819	-1.07708	-1.60917	-2.68625	hypo	chr11	122850522	BSX		Body	N_Shore
cg00045114	-1.02867	0.423142	-5.76426	7.26754e-06	0.0347411	3.5811	0.919074	0.00190042	0.920974	hyper	chr1	172674159				OpenSea
cg00783857	-1.30816	3.08975	-5.76174	7.31189e-06	0.0347411	3.57595	1.18768	2.5454	3.73308	hyper	chr1	202507939	PPP1R12B		TSS1500;Body	OpenSea
cg11142352	-1.44635	3.02002	-5.70408	8.4055e-06	0.0347411	3.45788	0.886133	2.61387	3.50001	hyper	chr19	51473701	KLK6		TSS1500	OpenSea
cg21594490	0.845308	-3.62266	5.77565	7.07045e-06	0.0347411	3.60436	-0.581351	-3.35621	-3.93756	hypo	chr13	77556586				S_Shelf
cg01932551	0.929691	-1.84738	5.76959	7.17467e-06	0.0347411	3.59198	-1.03741	-1.3719	-2.40931	hypo	chr16	30740326	SRCAP		Body	OpenSea
cg02170177	0.85872	-2.0249	5.76636	7.23075e-06	0.0347411	3.58539	-0.764452	-1.67453	-2.43898	hypo	chr10	45390993	TMEM72-AS1		Body	OpenSea
cg26094730	0.844231	1.2185	5.76552	7.24543e-06	0.0347411	3.58368	-0.669502	1.52535	0.855852	hypo	chr9	738263	KANK1		Body	OpenSea
cg25250998	0.837925	-3.70393	5.76133	7.31909e-06	0.0347411	3.57511	-0.661821	-3.4006	-4.06242	hypo	chr10	106028373	GSTO2	Promoter_Associated	TSS1500	N_Shore
cg23166392	0.868036	-0.595349	5.75153	7.49439e-06	0.0347411	3.55508	-0.766988	-0.243813	-1.0108	hypo	chr20	62492380	C20orf135		TSS200	N_Shore
cg17755386	1.01201	-1.96421	5.74989	7.52418e-06	0.0347411	3.55172	-0.81	-1.59296	-2.40296	hypo	chr1	45242191	SNORD46|RPS8|SNORD38A	Promoter_Associated	Body;TSS1500	S_Shore
cg06882058	1.11317	-2.10015	5.74878	7.54442e-06	0.0347411	3.54944	-0.81236	-1.72782	-2.54018	hypo	chr1	243646787	SDCCAG8	Unclassified_Cell_type_specific	Body	Island
cg17104424	0.742703	2.88392	5.73932	7.71875e-06	0.0347411	3.5301	-0.538024	3.13052	2.59249	hypo	chr16	85656373	GSE1		5'UTR;Body	N_Shelf
cg19131647	1.43071	1.64431	5.73752	7.75245e-06	0.0347411	3.52641	-1.22133	2.20408	0.982749	hypo	chr17	27397005				OpenSea
cg10913050	0.888523	1.78562	5.73422	7.8146e-06	0.0347411	3.51965	-0.868355	2.18361	1.31526	hypo	chr6	91007625	BACH2		TSS1500	S_Shore
cg06532212	0.794551	-0.174	5.73244	7.84827e-06	0.0347411	3.516	-0.776154	0.181738	-0.594416	hypo	chr19	47260078	FKRP	Unclassified	Body	Island
cg21510186	1.42974	-0.348029	5.73223	7.85223e-06	0.0347411	3.51558	-1.07661	0.145416	-0.931191	hypo	chr4	6417164	PPP2R2C		Body;5'UTR	OpenSea
cg05573855	1.04235	1.61933	5.73119	7.87197e-06	0.0347411	3.51345	-0.938221	2.04935	1.11112	hypo	chr20	45987046	ZMYND8		TSS1500	OpenSea
cg07165278	0.724562	5.15054	5.7212	8.06459e-06	0.0347411	3.49297	-0.546024	5.4008	4.85477	hypo	chr7	99099034	ZNF394		TSS1500	S_Shore
cg01290904	1.02231	-1.72921	5.71799	8.12737e-06	0.0347411	3.4864	-1.39887	-1.08806	-2.48693	hypo	chr4	5708474	EVC2		5'UTR;Body	N_Shore
cg13040610	0.726564	3.95971	5.7163	8.16071e-06	0.0347411	3.48293	-0.425011	4.1545	3.72949	hypo	chr20	33145148	MAP1LC3A		TSS1500;Body	N_Shore
cg06005318	0.868932	-1.57742	5.71204	8.24526e-06	0.0347411	3.47419	-0.825157	-1.19922	-2.02438	hypo	chr6	30690213	TUBB		Body	S_Shore
cg15054699	1.04493	4.33042	5.71092	8.26761e-06	0.0347411	3.4719	-1.02027	4.79805	3.77778	hypo	chr8	21989447	HR		TSS1500	S_Shore
cg26643631	1.31184	-2.1395	5.71009	8.28425e-06	0.0347411	3.47019	-0.81787	-1.76464	-2.58251	hypo	chr8	102504903	GRHL2		5'UTR;1stExon	S_Shore
cg03330058	1.23796	-2.3302	5.70978	8.29044e-06	0.0347411	3.46956	-1.00965	-1.86744	-2.87709	hypo	chr3	127392403	ABTB1		Body;5'UTR	Island
cg05340269	1.95139	-1.48401	5.70672	8.35205e-06	0.0347411	3.46329	-1.43208	-0.827641	-2.25972	hypo	chr11	79032619	ODZ4		5'UTR	OpenSea
cg27625401	1.53775	1.2774	5.70662	8.35399e-06	0.0347411	3.46309	-1.30482	1.87545	0.570629	hypo	chr16	3148536				OpenSea
cg01935016	1.00066	-0.774695	5.70643	8.35796e-06	0.0347411	3.46269	-1.07515	-0.281916	-1.35707	hypo	chrX	9866048	SHROOM2		Body	S_Shelf
cg05921207	1.60764	-3.9902	5.70462	8.39471e-06	0.0347411	3.45897	-1.22246	-3.42991	-4.65237	hypo	chrX	110038886	CHRDL1		5'UTR	N_Shore
cg27278729	1.01612	-2.14456	5.70062	8.47622e-06	0.0347411	3.45078	-0.806156	-1.77507	-2.58123	hypo	chr11	61666595	RAB3IL1	Unclassified	Body	OpenSea
cg03233624	1.03571	1.403	5.69815	8.5271e-06	0.0347411	3.4457	-0.865637	1.79975	0.93411	hypo	chr17	55740464	MSI2		Body	OpenSea
cg15759287	0.551028	3.49488	5.69317	8.63045e-06	0.0347411	3.43549	-0.459744	3.7056	3.24585	hypo	chr17	72633965				OpenSea
cg13224583	0.855639	1.274	5.6913	8.66978e-06	0.0347411	3.43163	-0.765271	1.62475	0.859478	hypo	chr1	156883745	PEAR1		Body	OpenSea
cg24585372	1.49306	1.49821	5.69082	8.67974e-06	0.0347411	3.43066	-1.36469	2.12369	0.758999	hypo	chr20	36405510	CTNNBL1		Body	OpenSea
cg16312900	0.739392	0.893838	5.68945	8.70855e-06	0.0347411	3.42785	-0.63168	1.18336	0.551678	hypo	chr17	48628397	SPATA20	Unclassified	Body	S_Shelf
cg00402417	1.0715	-2.05639	5.68856	8.72752e-06	0.0347411	3.426	-0.763671	-1.70638	-2.47005	hypo	chr13	100649423		Unclassified_Cell_type_specific		Island
cg03095800	0.955663	-1.99461	5.6858	8.78601e-06	0.0347411	3.42034	-0.779387	-1.63739	-2.41678	hypo	chr16	67208728	NOL3	Unclassified	Body	S_Shore
cg05681060	1.62532	-1.21091	5.68382	8.82826e-06	0.0347411	3.41627	-1.27176	-0.628022	-1.89978	hypo	chr9	16413753	BNC2		3'UTR	OpenSea
cg06482315	1.36869	1.8252	5.68195	8.86825e-06	0.0347411	3.41244	-1.13954	2.34749	1.20795	hypo	chr20	49195860	PTPN1		ExonBnd;Body	OpenSea
cg14483391	1.10357	-1.10865	5.67466	9.02638e-06	0.0348481	3.39744	-1.02572	-0.638531	-1.66425	hypo	chr3	183749227	HTR3D		TSS1500;TSS200	OpenSea
cg20322447	0.815351	-1.75564	5.67265	9.07044e-06	0.0348481	3.39331	-0.657824	-1.45414	-2.11196	hypo	chr2	24347113	FAM228B|PFN4	Promoter_Associated	5'UTR;TSS1500;Body	S_Shore
cg01442064	0.746923	-2.46755	5.67042	9.11949e-06	0.0348481	3.38874	-0.719348	-2.13785	-2.85719	hypo	chr4	5713450	EVC	Unclassified	Body	Island
cg08154552	0.767946	2.83437	5.66644	9.20783e-06	0.0348481	3.38056	-0.705924	3.15792	2.452	hypo	chr4	2401036	ZFYVE28	Unclassified_Cell_type_specific	Body	N_Shore
cg19123460	0.838425	1.17605	5.66589	9.22028e-06	0.0348481	3.37941	-0.770579	1.52923	0.758653	hypo	chr18	28567554				OpenSea
cg17907003	1.41209	-2.84652	5.66487	9.24296e-06	0.0348481	3.37733	-1.2359	-2.28007	-3.51597	hypo	chr1	117533414				OpenSea
cg14864972	0.666605	3.50825	5.66441	9.25343e-06	0.0348481	3.37637	-0.547127	3.75902	3.21189	hypo	chr10	22842243	PIP4K2A		Body	OpenSea
cg14591340	0.905992	3.27872	5.66122	9.3251e-06	0.0349251	3.36982	-0.684926	3.59264	2.90772	hypo	chr9	99416629	C9orf21		Body	N_Shore
cg23643458	0.771968	1.24836	5.6527	9.51995e-06	0.0351623	3.35227	-0.576055	1.51239	0.936333	hypo	chr17	79540940	NPLOC4		Body	OpenSea
cg07518532	0.875733	-1.00513	5.6487	9.61275e-06	0.0351623	3.34403	-0.865053	-0.608644	-1.4737	hypo	chr11	1989507				N_Shore
cg09566302	0.889758	0.881381	5.64607	9.67419e-06	0.0351623	3.33863	-0.580994	1.14767	0.566676	hypo	chr16	30964627	ORAI3	Unclassified	Body	N_Shelf
cg00725138	0.665697	0.655781	5.64445	9.7123e-06	0.0351623	3.33529	-0.584896	0.923858	0.338962	hypo	chr22	19716556		Unclassified_Cell_type_specific		N_Shore
cg16289349	0.848556	0.689542	5.64331	9.73919e-06	0.0351623	3.33294	-0.654493	0.989518	0.335025	hypo	chr3	46784830	PRSS45		Body	OpenSea
cg19697345	0.709907	0.883882	5.64303	9.74583e-06	0.0351623	3.33236	-0.643599	1.17886	0.535266	hypo	chr1	116894909				OpenSea
cg15777261	0.756139	2.10283	5.64287	9.74953e-06	0.0351623	3.33204	-0.757507	2.45002	1.69251	hypo	chr2	73462569	CCT7	Promoter_Associated	Body;5'UTR	S_Shore
cg08783638	-1.58714	1.62603	-5.61693	1.03832e-05	0.0355995	3.27856	1.04951	1.145	2.19451	hyper	chr1	155904747	KIAA0907	Promoter_Associated	TSS1500	S_Shore
cg04263702	1.52653	-0.730249	5.63361	9.97113e-06	0.0355995	3.31296	-1.08167	-0.234483	-1.31616	hypo	chr7	5528266	FBXL18		Body	S_Shore
cg18062721	1.02235	0.511379	5.63052	1.0046e-05	0.0355995	3.3066	-0.997144	0.968403	-0.0287407	hypo	chr3	11643427	VGLL4		Body	OpenSea
cg11640591	0.880962	-2.0879	5.62415	1.02026e-05	0.0355995	3.29347	-0.335688	-1.93405	-2.26974	hypo	chr3	46925181	PTH1R	Unclassified_Cell_type_specific	Body	Island
cg11164065	0.579845	2.74483	5.62322	1.02257e-05	0.0355995	3.29155	-0.622946	3.03035	2.4074	hypo	chr14	66171298	FUT8		Body	OpenSea
cg22882902	1.17812	-2.69819	5.62246	1.02447e-05	0.0355995	3.28997	-1.00991	-2.23531	-3.24522	hypo	chr12	133016446		Unclassified_Cell_type_specific		S_Shore
cg10757760	1.14901	-2.43879	5.61702	1.03809e-05	0.0355995	3.27875	-1.07152	-1.94768	-3.0192	hypo	chr2	127893054				OpenSea
cg22593894	0.785598	2.76784	5.61524	1.04259e-05	0.0355995	3.27507	-0.698173	3.08784	2.38966	hypo	chr20	1781910		Unclassified		N_Shore
cg23395404	1.40967	-2.35229	5.61374	1.04638e-05	0.0355995	3.27199	-1.08819	-1.85354	-2.94173	hypo	chr1	174768585	RABGAP1L	Promoter_Associated	TSS1500;Body	OpenSea
cg08056890	1.11911	2.23006	5.61039	1.05494e-05	0.0355995	3.26507	-0.966455	2.67302	1.70657	hypo	chr10	114813564	TCF7L2		Body	OpenSea
cg25194841	0.689481	0.455811	5.6103	1.05516e-05	0.0355995	3.26489	-0.564704	0.714634	0.14993	hypo	chr9	127615126	WDR38	Promoter_Associated	TSS1500	N_Shore
cg01885503	0.975156	-2.0088	5.60997	1.05602e-05	0.0355995	3.2642	-0.698492	-1.68866	-2.38715	hypo	chr16	54321848	IRX3		TSS1500	Island
cg13904286	0.905755	-2.12181	5.60976	1.05656e-05	0.0355995	3.26377	-0.912486	-1.70359	-2.61607	hypo	chr1	10531991	DFFA	Promoter_Associated	Body	N_Shore
cg00751770	1.62389	0.178695	5.60818	1.06062e-05	0.0355995	3.26051	-1.40557	0.822914	-0.582655	hypo	chr3	79071297	ROBO1		Body	S_Shelf
cg22724184	0.579094	-0.0825479	5.6051	1.0686e-05	0.0355995	3.25414	-0.498035	0.145718	-0.352317	hypo	chr11	113515461				OpenSea
cg09729598	1.68672	-2.80533	5.60431	1.07064e-05	0.0355995	3.25252	-1.46423	-2.13423	-3.59845	hypo	chr5	31193494	CDH6		TSS1500	N_Shore
cg27192248	-1.69018	-1.00273	-5.59599	1.09249e-05	0.035991	3.23534	1.46837	-1.67573	-0.207365	hyper	chr15	65285669				S_Shelf
cg02118194	0.570809	0.17825	5.59581	1.09297e-05	0.035991	3.23497	-0.469923	0.393632	-0.0762913	hypo	chr19	46404538	MYPOP		Body	Island
cg05946546	0.679875	3.12397	5.59322	1.09989e-05	0.0360092	3.22961	-0.557632	3.37955	2.82191	hypo	chr3	191057384	CCDC50		Body	OpenSea
cg18463453	1.27013	1.32316	5.59062	1.10686e-05	0.0360092	3.22424	-1.29191	1.91528	0.623374	hypo	chr7	45929096	IGFBP1		Body	S_Shore
cg23665216	0.545767	1.51643	5.58895	1.11136e-05	0.0360092	3.22079	-0.520314	1.75491	1.2346	hypo	chr14	105916422	MTA1		Body	S_Shore
cg12970084	0.931769	2.4914	5.58755	1.11514e-05	0.0360092	3.21791	-0.855513	2.88351	2.028	hypo	chr1	201977080				OpenSea
cg10918624	0.991079	3.50652	5.58579	1.11994e-05	0.0360092	3.21425	-0.806321	3.87609	3.06977	hypo	chr4	89627891	HERC3	Unclassified_Cell_type_specific	Body	OpenSea
cg21485303	0.963507	-3.11947	5.58207	1.1301e-05	0.0360354	3.20657	-0.819727	-2.74376	-3.56348	hypo	chr12	22094699		Unclassified_Cell_type_specific		Island
cg16464373	1.49835	-1.21024	5.58163	1.13133e-05	0.0360354	3.20565	-0.89384	-0.800568	-1.69441	hypo	chr8	65293734				S_Shelf
cg01412764	0.741221	2.21347	5.57782	1.14183e-05	0.0362009	3.19779	-0.669009	2.5201	1.85109	hypo	chr20	61491699	TCFL5		Body	N_Shore
cg25447164	1.6229	0.623573	5.57539	1.1486e-05	0.0362469	3.19276	-1.20737	1.17695	-0.0304171	hypo	chr17	78417789				N_Shore
cg19452202	0.845481	-1.17585	5.56404	1.18076e-05	0.0369316	3.16928	-0.613008	-0.89489	-1.5079	hypo	chr15	80503626	LINC01314		Body	OpenSea
cg05764238	0.571566	0.495155	5.56391	1.18114e-05	0.0369316	3.16901	-0.600837	0.770539	0.169701	hypo	chr1	16536990	ARHGEF19	Unclassified_Cell_type_specific	5'UTR	S_Shelf
cg14836522	0.617783	-0.272028	5.55961	1.19356e-05	0.0370602	3.16011	-0.620231	0.0122441	-0.607986	hypo	chr1	31375133	SDC3		Body	OpenSea
cg16421089	1.53426	-1.26116	5.55873	1.19612e-05	0.0370602	3.15828	-1.32289	-0.654839	-1.97773	hypo	chr15	44830262	EIF3J-AS1|EIF3J		TSS1500;Body	S_Shore
cg14177325	1.11302	-1.3558	5.55271	1.21377e-05	0.0373398	3.14582	-1.05033	-0.874401	-1.92473	hypo	chr17	1541763	SCARF1		Body	S_Shelf
cg03789579	0.679829	2.08094	5.55192	1.2161e-05	0.0373398	3.14419	-0.584111	2.34866	1.76454	hypo	chr1	32670241	IQCC|CCDC28B		TSS1500;Body	N_Shore
cg20336013	1.19237	4.07885	5.54098	1.24894e-05	0.038176	3.12152	-0.990295	4.53274	3.54244	hypo	chr16	67205371	NOL3		ExonBnd;5'UTR	S_Shore
cg00885208	-1.04829	1.23761	-5.52692	1.29246e-05	0.0391553	3.09236	0.883035	0.832888	1.71592	hyper	chr15	70827566		Promoter_Associated_Cell_type_specific		OpenSea
cg05061107	0.853508	1.21921	5.52759	1.29036e-05	0.0391553	3.09374	-0.883533	1.62417	0.740634	hypo	chr11	64532875	SF1	Gene_Associated	Body;3'UTR	N_Shore
cg05976840	1.82195	1.29804	5.51857	1.31903e-05	0.0397834	3.07503	-1.32126	1.90362	0.582354	hypo	chr16	67189804	TRADD	Unclassified	Body	S_Shore
cg00063654	-1.62502	1.71094	-5.51153	1.34185e-05	0.0400539	3.06042	1.5732	0.989887	2.56308	hyper	chr3	16413077	RFTN1		Body	OpenSea
cg09075063	0.900217	-2.66836	5.51194	1.3405e-05	0.0400539	3.06128	-0.683576	-2.35506	-3.03863	hypo	chrX	40036659	BCOR		TSS200	S_Shore
cg04711605	1.00007	1.96721	5.51038	1.34563e-05	0.0400539	3.05803	-0.884734	2.37271	1.48798	hypo	chr11	69231741				OpenSea
cg02900649	1.30727	1.11268	5.50564	1.36127e-05	0.0401967	3.04819	-0.939324	1.5432	0.603876	hypo	chr7	44587515				OpenSea
cg18932116	1.11096	1.90443	5.50513	1.36294e-05	0.0401967	3.04714	-0.917119	2.32478	1.40766	hypo	chr19	15121527	CCDC105|SLC1A6		TSS200	N_Shore
cg01129459	1.05561	-3.32089	5.50358	1.36812e-05	0.0401967	3.04391	-0.979151	-2.87211	-3.85126	hypo	chr14	60386828		Unclassified_Cell_type_specific		S_Shore
cg17861836	1.36307	-2.47489	5.49634	1.39247e-05	0.0404783	3.02888	-1.29803	-1.87996	-3.17799	hypo	chr17	79202505	C17orf56	Unclassified_Cell_type_specific	3'UTR	OpenSea
cg00215611	1.53963	-1.71784	5.49548	1.39541e-05	0.0404783	3.02708	-0.932482	-1.29045	-2.22293	hypo	chr2	219860717		Unclassified_Cell_type_specific		N_Shore
cg12806313	1.05154	0.341865	5.49545	1.39552e-05	0.0404783	3.02702	-1.05905	0.827261	-0.231784	hypo	chr19	33142994	ANKRD27		Body	OpenSea
cg17980119	1.1971	1.16018	5.49368	1.40156e-05	0.0404814	3.02333	-0.971728	1.60555	0.633827	hypo	chr2	219472607	PLCD4		TSS200	OpenSea
cg27108147	0.608102	-0.267529	5.48676	1.4254e-05	0.0409088	3.00897	-0.418808	-0.075575	-0.494383	hypo	chr4	2401605	ZFYVE28		Body	Island
cg07464113	0.687788	-2.4168	5.48591	1.42836e-05	0.0409088	3.00719	-0.530738	-2.17354	-2.70428	hypo	chr3	185998714	DGKG		Body	OpenSea
cg09614264	1.16443	1.60758	5.48074	1.44651e-05	0.0410766	2.99643	-0.722101	1.93854	1.21644	hypo	chr12	32186697				OpenSea
cg22143285	0.834139	-0.0970118	5.48057	1.4471e-05	0.0410766	2.99609	-0.675829	0.212743	-0.463086	hypo	chr17	68070411	KCNJ16		TSS1500	OpenSea
cg19515035	1.2028	-3.41488	5.4791	1.4523e-05	0.0410766	2.99303	-0.611773	-3.13448	-3.74625	hypo	chr2	74669516	RTKN	Unclassified	TSS1500	S_Shore
cg22457256	-0.793454	2.25524	-5.47233	1.4765e-05	0.0411633	2.97894	0.772526	1.90117	2.67369	hyper	chr7	99574864	AZGP1		TSS1500	OpenSea
cg22151059	0.869388	3.14734	5.47649	1.46159e-05	0.0411633	2.9876	-0.725063	3.47966	2.75459	hypo	chr7	102734641	ARMC10		Body	OpenSea
cg13176022	1.46128	-1.51701	5.46976	1.4858e-05	0.0411633	2.97359	-1.39685	-0.876788	-2.27364	hypo	chrX	2730666	XG	Unclassified	Body	OpenSea
cg01219924	1.10402	-1.04727	5.46724	1.49497e-05	0.0411633	2.96834	-1.01209	-0.583391	-1.59548	hypo	chr17	79004947	FLJ90757		Body	N_Shore
cg15317361	1.29558	-3.21902	5.46669	1.49697e-05	0.0411633	2.96721	-1.03959	-2.74254	-3.78213	hypo	chr15	44830227	EIF3J-AS1|EIF3J		TSS1500;Body	S_Shore
cg09395443	0.973456	0.111296	5.4662	1.49876e-05	0.0411633	2.96618	-1.07051	0.601947	-0.468564	hypo	chr7	4746437	FOXK1		Body	OpenSea
cg18067520	0.817239	2.88273	5.46529	1.5021e-05	0.0411633	2.96429	-0.580547	3.14881	2.56826	hypo	chr6	107114594	QRSL1	Unclassified_Cell_type_specific	3'UTR	OpenSea
cg03044573	0.675643	0.217201	5.46486	1.50368e-05	0.0411633	2.96339	-0.606015	0.494958	-0.111057	hypo	chr1	173835265	GAS5|SNORD78|SNORD44|SNORD80|SNORD79		Body;TSS1500;TSS200	N_Shore
cg01989524	0.616499	2.14074	5.45908	1.52505e-05	0.0415815	2.95136	-0.467265	2.3549	1.88764	hypo	chr5	36961237	NIPBL		Body	OpenSea
cg15959888	0.691962	0.716429	5.45503	1.54021e-05	0.0416854	2.94292	-0.606447	0.994384	0.387937	hypo	chr14	105715699	BRF1|BTBD6	Promoter_Associated	TSS1500;Body;1stExon;ExonBnd;5'UTR	Island
cg06301399	0.798269	-0.464065	5.45416	1.5435e-05	0.0416854	2.9411	-0.628583	-0.175964	-0.804547	hypo	chr6	29634495	MOG		3'UTR;Body	OpenSea
cg07854113	1.06521	2.64174	5.45129	1.55433e-05	0.0416854	2.93514	-0.856867	3.03447	2.17761	hypo	chr5	172347685	ERGIC1		Body	OpenSea
cg07020967	0.818301	0.418059	5.45061	1.55693e-05	0.0416854	2.93372	-0.749387	0.761528	0.0121413	hypo	chr12	44410498	TMEM117		Body	OpenSea
cg27463573	0.730457	-0.193225	5.44647	1.57277e-05	0.0416854	2.92508	-0.652969	0.106053	-0.546917	hypo	chr15	68874492	CORO2B		Body	S_Shelf
cg12492840	1.58402	2.22608	5.4464	1.57302e-05	0.0416854	2.92495	-1.41928	2.87659	1.4573	hypo	chr21	30967249	GRIK1-AS2|GRIK1		TSS1500;Body	OpenSea
cg09762316	1.24067	2.14812	5.44587	1.57506e-05	0.0416854	2.92384	-1.12235	2.66253	1.54018	hypo	chr9	72658354	MAMDC2		TSS200	N_Shore
cg19680554	1.25301	0.0422511	5.44516	1.57779e-05	0.0416854	2.92236	-1.16318	0.575375	-0.587804	hypo	chr7	99754907	C7orf43|MIR4658	Promoter_Associated	Body;TSS1500;5'UTR	N_Shore
cg02581716	0.546847	3.09866	5.44093	1.59419e-05	0.0417993	2.91354	-0.465846	3.31217	2.84633	hypo	chr4	159642335	PPID		Body	N_Shore
cg09391066	1.1263	-3.64017	5.44089	1.59436e-05	0.0417993	2.91345	-0.823246	-3.26285	-4.08609	hypo	chr6	3163814		Unclassified		S_Shore
cg11952344	0.661764	0.954341	5.436	1.61351e-05	0.0420139	2.90326	-0.681684	1.26678	0.585096	hypo	chr17	80398854	HEXDC	Unclassified_Cell_type_specific	Body	S_Shore
cg03242028	1.01587	2.88885	5.43427	1.62036e-05	0.0420139	2.89965	-0.980088	3.33806	2.35797	hypo	chr9	35754421	MSMP		TSS200	N_Shelf
cg05210657	0.842385	2.54741	5.43288	1.62588e-05	0.0420139	2.89675	-0.90503	2.96222	2.05719	hypo	chr9	124073302	GSN		Body	OpenSea
cg02143897	1.31253	-1.82088	5.43179	1.63019e-05	0.0420139	2.89449	-1.32818	-1.21214	-2.54031	hypo	chr10	35010273	PARD3		Body	OpenSea
cg05727149	1.45067	0.378466	5.431	1.63337e-05	0.0420139	2.89283	-1.2271	0.940885	-0.286212	hypo	chr16	75375801	CFDP1		Body	OpenSea
cg08644573	0.683191	4.14383	5.42421	1.66071e-05	0.0425234	2.87866	-0.621973	4.4289	3.80693	hypo	chr6	26575927				OpenSea
cg11415341	1.33327	3.56409	5.42299	1.66565e-05	0.0425234	2.87613	-1.1339	4.08379	2.94989	hypo	chr17	27418879	MYO18A		Body	OpenSea
cg01607789	0.570787	-0.0948146	5.42077	1.67471e-05	0.042595	2.8715	-0.430909	0.102686	-0.328224	hypo	chr1	211753430	SLC30A1	Promoter_Associated	TSS1500	S_Shore
cg15791949	0.729805	3.51145	5.41578	1.69527e-05	0.0429049	2.86108	-0.649834	3.80929	3.15945	hypo	chr17	42103782				OpenSea
cg11982045	0.458414	0.832336	5.41477	1.69948e-05	0.0429049	2.85897	-0.454951	1.04086	0.585905	hypo	chr17	26575397		Unclassified_Cell_type_specific		N_Shelf
cg11409350	1.32012	1.8856	5.41149	1.71316e-05	0.0430907	2.85212	-1.11406	2.39621	1.28215	hypo	chr17	73126499	NT5C	Promoter_Associated	3'UTR	N_Shore
cg19327781	-0.939543	0.680846	-5.40861	1.72528e-05	0.0432361	2.8461	0.924939	0.256916	1.18186	hyper	chrX	3380322				OpenSea
cg04305399	0.780357	-1.32575	5.40569	1.73765e-05	0.0433865	2.84	-0.556424	-1.07072	-1.62715	hypo	chr17	78417962				Island
cg13480898	0.810022	0.854999	5.40014	1.76141e-05	0.0435489	2.82841	-0.729383	1.1893	0.459916	hypo	chr19	10195914	C19orf66	Unclassified_Cell_type_specific	TSS1500	N_Shore
cg21233180	1.09165	1.01695	5.39977	1.763e-05	0.0435489	2.82764	-0.969794	1.46144	0.491648	hypo	chr13	111049410	COL4A2		Body	OpenSea
cg21334048	0.807328	-1.48561	5.3997	1.76332e-05	0.0435489	2.82748	-0.715747	-1.15756	-1.87331	hypo	chr17	79450925		Promoter_Associated		Island
cg04972099	0.653503	1.39281	5.397	1.775e-05	0.0436023	2.82185	-0.61632	1.67529	1.05897	hypo	chr17	37775816				S_Shore
cg14644418	2.77966	1.89506	5.39624	1.77828e-05	0.0436023	2.82027	-2.29872	2.94864	0.649914	hypo	chr10	129536661	FOXI2		Body	Island
cg14327738	-1.15718	-0.83974	-5.38633	1.82194e-05	0.0440058	2.79955	1.06618	-1.32841	-0.262224	hyper	chr4	78775756		Promoter_Associated		OpenSea
cg26322579	0.833916	-1.39845	5.38807	1.81422e-05	0.0440058	2.80318	-0.875652	-0.997105	-1.87276	hypo	chr20	49465662	BCAS4		Body	OpenSea
cg10644638	0.621822	4.60064	5.38799	1.81458e-05	0.0440058	2.80301	-0.516224	4.83725	4.32102	hypo	chrX	3731343				N_Shore
cg04246167	0.623957	0.0794639	5.38476	1.82896e-05	0.0440058	2.79627	-0.588785	0.349323	-0.239461	hypo	chr3	58984465	C3orf67	Unclassified_Cell_type_specific	5'UTR	OpenSea
cg12616487	0.525365	0.235436	5.38451	1.83008e-05	0.0440058	2.79575	-0.442033	0.438034	-0.00399905	hypo	chr11	62379063	ROM1|EML3	Promoter_Associated	TSS1500;Body	N_Shore
cg00144673	0.571172	1.51566	5.38376	1.83347e-05	0.0440058	2.79417	-0.490074	1.74027	1.2502	hypo	chr6	31497557	MCCD1		Body	OpenSea
cg03251602	1.08057	-2.26027	5.38111	1.84538e-05	0.044022	2.78864	-1.07264	-1.76864	-2.84128	hypo	chr9	101086883	GABBR2		Body	OpenSea
cg10116893	2.03567	-1.92406	5.3794	1.85315e-05	0.044022	2.78505	-1.27249	-1.34084	-2.61333	hypo	chr17	9019124	NTN1		Body	Island
cg08401483	0.553245	-1.0513	5.37803	1.85937e-05	0.044022	2.78218	-0.534239	-0.806445	-1.34068	hypo	chr14	91162832	TTC7B		Body	OpenSea
cg01978847	0.689504	1.52925	5.37764	1.86115e-05	0.044022	2.78136	-0.528191	1.77134	1.24315	hypo	chr22	30972013				OpenSea
cg25074809	1.97885	1.64628	5.37648	1.86643e-05	0.044022	2.77894	-1.62009	2.38882	0.768731	hypo	chr2	16086016	MYCN		Body	S_Shelf
cg21530453	0.809321	-4.48441	5.37371	1.87912e-05	0.0441684	2.77316	-0.600987	-4.20896	-4.80994	hypo	chr16	56226346	LOC283856|GNAO1	Unclassified_Cell_type_specific	TSS1500;Body	Island
cg16772022	1.53485	1.78297	5.37104	1.89147e-05	0.0443059	2.76756	-1.0532	2.26568	1.21248	hypo	chrX	153211711	RENBP		TSS1500	OpenSea
cg10467021	0.9235	1.13838	5.36101	1.93851e-05	0.0450322	2.74657	-0.855058	1.53028	0.67522	hypo	chr20	45981590	ZMYND8		5'UTR;Body	OpenSea
cg27302585	0.736479	0.126524	5.36062	1.94035e-05	0.0450322	2.74576	-0.54128	0.374611	-0.166669	hypo	chr20	37629775	DHX35		Body	OpenSea
cg01151995	1.02178	1.26137	5.35997	1.94347e-05	0.0450322	2.74438	-0.705721	1.58483	0.879106	hypo	chr16	67190241	TRADD	Unclassified	Body	S_Shore
cg23594393	0.768789	0.929688	5.35883	1.9489e-05	0.0450322	2.742	-0.641575	1.22374	0.582168	hypo	chr9	135248749				OpenSea
cg15490596	-1.02556	2.43719	-5.34298	2.02611e-05	0.0455801	2.70879	0.784028	2.07785	2.86188	hyper	chr19	54415736	CACNG7	Unclassified	TSS1500	S_Shelf
cg06239191	1.76133	1.25691	5.35104	1.98646e-05	0.0455801	2.72568	-1.17648	1.79612	0.619648	hypo	chr8	145163136	KIAA1875		Body	Island
cg02426414	0.865515	3.79557	5.34829	1.99988e-05	0.0455801	2.71993	-0.676605	4.10568	3.42907	hypo	chr17	18265933	SHMT1	Promoter_Associated	5'UTR	N_Shore
cg03159676	1.13214	0.93856	5.34746	2.00398e-05	0.0455801	2.71818	-0.950641	1.37427	0.42363	hypo	chr16	85600536				OpenSea
cg11711057	1.59913	2.68962	5.34695	2.00646e-05	0.0455801	2.71712	-1.53957	3.39526	1.85569	hypo	chr12	107974444	BTBD11		TSS200;Body	N_Shore
cg02441474	1.46531	0.551739	5.34544	2.01392e-05	0.0455801	2.71395	-1.0582	1.03675	-0.0214528	hypo	chr16	89165300	ACSF3		Body;5'UTR	N_Shore
cg20460166	0.710413	2.76018	5.34373	2.02237e-05	0.0455801	2.71037	-0.412157	2.94909	2.53693	hypo	chr1	54423202	LRRC42		Body	OpenSea
cg14699734	0.95288	-1.28128	5.34357	2.02318e-05	0.0455801	2.71003	-0.682347	-0.968536	-1.65088	hypo	chr19	5806164		Unclassified		S_Shore
cg11942358	0.612429	0.163812	5.33636	2.05925e-05	0.0457837	2.69492	-0.646326	0.460045	-0.186282	hypo	chr17	27388119				OpenSea
cg14880584	1.39924	-2.47024	5.33568	2.0627e-05	0.0457837	2.69349	-1.36844	-1.84304	-3.21148	hypo	chr16	46919098	GPT2		1stExon;Body;5'UTR	S_Shore
cg13823643	1.28863	-1.20313	5.33521	2.06507e-05	0.0457837	2.6925	-0.989056	-0.749815	-1.73887	hypo	chr22	19975100	ARVCF	Unclassified	Body	S_Shore
cg16555544	1.06056	0.249579	5.33498	2.06621e-05	0.0457837	2.69203	-0.876745	0.65142	-0.225325	hypo	chr14	79765343	NRXN3		Body	OpenSea
cg09212118	0.660585	1.42067	5.33448	2.06874e-05	0.0457837	2.69098	-0.6403	1.71415	1.07385	hypo	chr1	42630526	GUCA2A		TSS200	OpenSea
cg18313020	0.649927	3.90816	5.33247	2.07895e-05	0.0458607	2.68677	-0.55743	4.16365	3.60622	hypo	chr2	202791699				OpenSea
cg05398841	0.570431	2.41216	5.32845	2.0996e-05	0.0459911	2.67832	-0.427265	2.60799	2.18072	hypo	chr9	38072165				S_Shelf
cg06246999	0.869299	-2.54556	5.32802	2.10179e-05	0.0459911	2.67743	-0.499957	-2.31641	-2.81637	hypo	chr6	100904689	SIM1		Body	N_Shore
cg14617054	0.789186	2.75131	5.3265	2.10965e-05	0.0459911	2.67424	-0.786379	3.11174	2.32536	hypo	chr19	289762	PPAP2C		Body;5'UTR	N_Shore
cg20752233	0.867176	1.19949	5.32607	2.11185e-05	0.0459911	2.67335	-0.608349	1.47831	0.869964	hypo	chr15	40330108	SRP14		Body	N_Shore
cg17081976	0.8024	-2.79985	5.32042	2.14134e-05	0.0464848	2.66149	-0.636485	-2.50813	-3.14461	hypo	chr2	24347010	LOC375190|PFN4	Promoter_Associated	5'UTR;TSS1500	S_Shore
cg11643285	-1.36712	2.92838	-5.31472	2.1715e-05	0.04699	2.64952	1.26016	2.35081	3.61097	hyper	chr3	16411667	RFTN1		Body	OpenSea
cg14057760	0.828331	-0.0730339	5.31098	2.1915e-05	0.0472726	2.64168	-0.607801	0.205542	-0.40226	hypo	chr12	12982506	DDX47		3'UTR	OpenSea
cg03166302	0.711198	-3.23657	5.30629	2.21686e-05	0.0475418	2.63183	-0.441501	-3.03422	-3.47572	hypo	chr6	134212700	TCF21	Unclassified_Cell_type_specific	Body	Island
cg15274858	0.603804	2.03189	5.3061	2.21793e-05	0.0475418	2.63142	-0.426832	2.22752	1.80069	hypo	chr15	48618654				OpenSea
cg07823169	1.59429	-2.42138	5.29998	2.25149e-05	0.0481099	2.61857	-0.949577	-1.98615	-2.93573	hypo	chr7	65089650				OpenSea
cg00215011	-0.988033	-0.783693	-5.29585	2.27443e-05	0.0482974	2.60989	0.905642	-1.19878	-0.293137	hyper	chr2	202119221	CASP8		5'UTR	OpenSea
cg14014731	1.04054	-1.00193	5.29641	2.27131e-05	0.0482974	2.61107	-0.878338	-0.599357	-1.47769	hypo	chr9	19378679	RPS6		Body	N_Shore
cg10997785	1.88417	-2.15689	5.29051	2.30446e-05	0.048783	2.59867	-1.46163	-1.48698	-2.94861	hypo	chr9	128004697	HSPA5		TSS1500	S_Shore
cg09626131	0.963933	-1.27579	5.28907	2.31262e-05	0.0488042	2.59564	-0.478762	-1.05635	-1.53512	hypo	chrX	82764537	POU3F4		3'UTR;1stExon	N_Shore
cg13790068	0.794699	0.80038	5.28723	2.32304e-05	0.0488728	2.5918	-0.632475	1.09026	0.457789	hypo	chr9	110184520	LINC01509	Unclassified	Body	OpenSea
cg08956054	-1.12894	2.05263	-5.2711	2.41694e-05	0.0493444	2.55787	1.17433	1.51439	2.68873	hyper	chrX	5835253	NLGN4X		Body	OpenSea
cg19095187	-1.03602	-3.3383	-5.26985	2.42436e-05	0.0493444	2.55525	0.48212	-3.55928	-3.07716	hyper	chr6	108437051		Unclassified		N_Shore
cg12321810	0.510024	0.109595	5.28192	2.35353e-05	0.0493444	2.58063	-0.464828	0.322641	-0.142187	hypo	chr5	32099940	PDZD2		Body	OpenSea
cg06748695	0.739417	4.74487	5.2789	2.37106e-05	0.0493444	2.57428	-0.630582	5.03388	4.4033	hypo	chr17	15366586	CDRT4|TVP23C-CDRT4		5'UTR;Body	OpenSea
cg21941344	0.973205	-0.933876	5.27666	2.38414e-05	0.0493444	2.56957	-0.767143	-0.582269	-1.34941	hypo	chr10	14879285	HSPA14|CDNF		TSS1500;Body	N_Shore
cg19197419	1.10036	-2.9327	5.27579	2.38928e-05	0.0493444	2.56773	-1.20824	-2.37893	-3.58717	hypo	chr20	44441612	UBE2C	Promoter_Associated	1stExon;5'UTR;TSS200;Body	Island
cg06566477	1.03276	1.89538	5.2735	2.40273e-05	0.0493444	2.56292	-0.955137	2.33315	1.37801	hypo	chr20	61078502				OpenSea
cg04033301	0.80866	1.02005	5.27301	2.40563e-05	0.0493444	2.56189	-0.627138	1.30749	0.680347	hypo	chr1	19535472	UBR4		Body	N_Shore
cg10515546	0.750518	0.440959	5.27138	2.41527e-05	0.0493444	2.55846	-0.704266	0.763747	0.0594814	hypo	chr7	94995293	PON3		Body	OpenSea
cg14667799	0.84029	3.32848	5.27121	2.41629e-05	0.0493444	2.5581	-0.856881	3.72121	2.86433	hypo	chr17	17253104				OpenSea
cg10276597	0.711461	-0.368033	5.26973	2.42509e-05	0.0493444	2.55499	-0.689509	-0.0520077	-0.741516	hypo	chr1	11518954				OpenSea
cg10215441	0.70939	2.21443	5.26794	2.43577e-05	0.0494142	2.55123	-0.642216	2.50878	1.86656	hypo	chr19	10788396	ILF3		Body	OpenSea
cg02626417	1.04015	-2.54534	5.26516	2.45246e-05	0.0496052	2.54538	-0.949613	-2.1101	-3.05971	hypo	chr5	112073958	APC	Promoter_Associated	5'UTR;Body	OpenSea
cg05064489	1.30122	3.08034	5.26388	2.46021e-05	0.0496148	2.54268	-1.29333	3.67311	2.37979	hypo	chr10	102279954	SEC31B		TSS1500	S_Shore
cg15188182	0.850749	-2.46835	5.26119	2.47655e-05	0.0497968	2.53701	-0.644702	-2.17286	-2.81756	hypo	chr15	62457647	C2CD4B		TSS200	Island
cg04492048	1.43406	-0.913998	5.25897	2.49006e-05	0.0499213	2.53235	-0.957378	-0.475199	-1.43258	hypo	chrX	48686119	ERAS	Unclassified_Cell_type_specific	TSS1500	S_Shore

## Sheet: Table S4
Table S4: Differentially expressed genes (DEGs) identified in granulocytes - AD-LOY and AD-ROY
Results of differential expression analyses using bulk RNA-seq data from granulocytes from AD patients. Genes with significant change between AD-LOY and AD-ROY patients (FDR<0.05) were identified using edgeR.
symbol	logFC	PValue	FDR	mean.AD_noLOY	mean.AD_LOY	updown	pos	description	Path	GO.BP
DHRSX	1.05572	1.59967e-09	1.78443e-05	89.1124	39.9742	down	X|Y	dehydrogenase/reductase X-linked		GO:0010508
RNF31	-1.04447	7.13847e-09	3.98148e-05	72.631	148.545	up	14	ring finger protein 31	Necroptosis	GO:0000209|GO:0023035|GO:0042742|GO:0043123|GO:0050852|GO:0051092|GO:0060546|GO:0097039|GO:1903955|GO:1904417
LUC7L2	0.96682	1.66981e-08	5.16603e-05	92.9524	48.2712	down	7	LUC7 like 2, pre-mRNA splicing factor		GO:0006376
DDX3Y	2.33176	1.85245e-08	5.16603e-05	65.0644	14.6908	down	Y	DEAD-box helicase 3 Y-linked		GO:0007276|GO:0030154
TMEM181	-1.91745	2.51657e-08	5.23996e-05	15.9767	66.0525	up	6	transmembrane protein 181
VPS8	-0.837081	2.87092e-08	5.23996e-05	90.4954	206.673	up	3	VPS8 subunit of CORVET complex	Efferocytosis	GO:0015031|GO:0034058|GO:0035542
CBFA2T2	-1.81553	3.31014e-08	5.23996e-05	10.3648	39.0274	up	20	CBFA2/RUNX1 partner transcriptional co-repressor 2		GO:0000122|GO:0006351|GO:0010976|GO:0010977|GO:0045746|GO:0045892|GO:0060575
KLHDC3	1.03376	3.75793e-08	5.23996e-05	35.3797	16.6203	down	6	kelch domain containing 3		GO:0007131|GO:0016567|GO:0043161|GO:0140627
LOC285074	-1.41802	6.70621e-08	8.31198e-05	27.2714	85.3579	up
DNAJB11	0.979526	1.20237e-07	0.000123932	37.1516	17.7744	down	3	DnaJ heat shock protein family (Hsp40) member B11	Protein processing in endoplasmic reticulum	GO:0006457|GO:0016556|GO:0032781|GO:0050768|GO:0051604
SCARNA17	-1.20509	1.2221e-07	0.000123932	35.9712	84.2578	up	18
PARK7	0.674617	1.67815e-07	0.000155998	128.852	74.6827	down	1	Parkinsonism associated deglycase	Parkinson disease	GO:0001933|GO:0002866|GO:0006281|GO:0006469|GO:0006508|GO:0006517|GO:0006914|GO:0006954|GO:0006979|GO:0007005|GO:0007265|GO:0007338|GO:0008344|GO:0009438|GO:0010273|GO:0010628|GO:0010629|GO:0016570|GO:0019249|GO:0030073|GO:0031334|GO:0031397|GO:0032091|GO:0032148|GO:0032435|GO:0032757|GO:0033138|GO:0033182|GO:0033234|GO:0033864|GO:0034599|GO:0035065|GO:0036471|GO:0036526|GO:0036527|GO:0036528|GO:…
RANBP17	-1.69342	2.69527e-07	0.000214903	12.851	46.0863	up	5	RAN binding protein 17	Nucleocytoplasmic transport	GO:0006606|GO:0006611|GO:0051028
AFF2	-1.2013	2.69712e-07	0.000214903	64.0018	153.052	up	X	AF4/FMR2 family member 2		GO:0006397|GO:0007420|GO:0007611|GO:0008380|GO:0010468|GO:0010629|GO:0035063|GO:0043484
ANKRD44	-0.980478	3.03703e-07	0.000222577	95.1758	235.949	up	2	ankyrin repeat domain 44
TAF15	0.822036	3.28546e-07	0.000222577	71.8532	40.7382	down	17	TATA-box binding protein associated factor 15	Basal transcription factors	GO:0006354|GO:0008380|GO:0045893|GO:0048255
PPA2	-2.07008	3.68898e-07	0.000222577	23.3977	110.136	up	4	inorganic pyrophosphatase 2	Oxidative phosphorylation	GO:0006796|GO:0051881|GO:0071344
ZDHHC21	-3.19812	3.80659e-07	0.000222577	0.747266	7.29678	up	9	zinc finger DHHC-type palmitoyltransferase 21		GO:0001942|GO:0003056|GO:0006612|GO:0018230|GO:0018345|GO:0048733|GO:0050999|GO:0071875|GO:1903140|GO:1904997
CDC25C	-2.31668	4.25285e-07	0.000222577	0.647178	2.94863	up	5	cell division cycle 25C	Cell cycle	GO:0000079|GO:0000086|GO:0006470|GO:0007088|GO:0007283|GO:0008283|GO:0010971|GO:0051301|GO:0110032
QRICH1	1.06277	4.25465e-07	0.000222577	86.9715	37.4808	down	3	glutamine rich 1		GO:0030968|GO:0034976|GO:0036499|GO:0043065|GO:0045893|GO:0070059|GO:0140467
NUCB2	-1.28215	4.25589e-07	0.000222577	15.5141	38.707	up	11	nucleobindin 2		GO:0007264|GO:0032099|GO:0050790
MELK	-2.01531	4.38968e-07	0.000222577	1.38444	6.14668	up	9	maternal embryonic leucine zipper kinase		GO:0000086|GO:0006468|GO:0006915|GO:0008283|GO:0008631|GO:0018108|GO:0030097|GO:0035556|GO:0043065|GO:0046777|GO:0061351
TRAPPC6B	-1.78273	4.91224e-07	0.00023398	16.8025	60.6032	up	14	trafficking protein particle complex 6B		GO:0006888|GO:0006901|GO:0007399|GO:0043087|GO:0099022
MEMO1	-1.51552	5.32333e-07	0.00023398	107.737	314.768	up	2	mediator of cell motility 1	|	GO:0032886
CORO1B	-0.807882	5.42207e-07	0.00023398	29.293	45.1617	up	11	coronin 1B		GO:0007015|GO:0016477|GO:0030036|GO:0031529|GO:0034315|GO:0034316|GO:0035767|GO:0036120|GO:0042060|GO:0051017|GO:0071672|GO:0090135|GO:1902463|GO:2000394
COMMD7	2.98901	5.48548e-07	0.00023398	1.42889	0.181958	down	20	COMM domain containing 7		GO:0032088|GO:0033209|GO:0045892
HIRA	-1.01807	5.68365e-07	0.00023398	25.9271	57.1863	up	22	histone cell cycle regulator		GO:0001649|GO:0006351|GO:0006357|GO:0007369|GO:0009653|GO:0042692|GO:0045892
TLN1	-1.36114	6.05161e-07	0.00023398	182.902	491.458	up	9	talin 1	Rap1 signaling pathway	GO:0007043|GO:0007044|GO:0007229|GO:0030866|GO:0033622|GO:0051893|GO:0070527|GO:0098609
FDPS	0.782193	6.08974e-07	0.00023398	31.8436	17.7558	down	1	farnesyl diphosphate synthase	Terpenoid backbone biosynthesis	GO:0006695|GO:0033384|GO:0045337
INPP5A	-0.954804	6.2926e-07	0.00023398	53.0527	108.528	up	10	inositol polyphosphate-5-phosphatase A	Inositol phosphate metabolism	GO:0043647|GO:0046855|GO:0046856|GO:0048016|GO:1901215
BAG6	0.670529	6.60813e-07	0.000237786	127.57	71.997	down	6	BAG cochaperone 6		GO:0001822|GO:0002429|GO:0006325|GO:0006511|GO:0006620|GO:0006915|GO:0007130|GO:0007283|GO:0007420|GO:0010498|GO:0018393|GO:0030101|GO:0030154|GO:0030324|GO:0030433|GO:0031647|GO:0032435|GO:0042771|GO:0043066|GO:0045861|GO:0045995|GO:0050821|GO:0061857|GO:0070059|GO:0071712|GO:0071816|GO:1904294|GO:1904378|GO:1904379
ZBTB8OS	-0.905279	6.82337e-07	0.000237859	32.5736	60.7222	up	1	zinc finger and BTB domain containing 8 opposite strand		GO:0006388
HIST1H2AC	-1.40186	7.10443e-07	0.000240151	95.2878	272.226	up	6	H2A clustered histone 6
VRK1	-1.59059	7.46705e-07	0.000244985	11.9987	31.4532	up	14	VRK serine/threonine kinase 1		GO:0006468|GO:0006974|GO:0007077|GO:0007165|GO:0018105|GO:0046777|GO:0051301|GO:0090166|GO:0120187
OST4	0.822948	8.14419e-07	0.000259567	52.684	28.8736	down	2	oligosaccharyltransferase complex subunit 4, non-catalytic		GO:0006487|GO:0018279
HNRPLL	-1.37316	8.80656e-07	0.000272881	8.08791	27.8437	up
CFL1	0.609184	1.07812e-06	0.000324699	2342.98	1448.61	down	11	cofilin 1	Axon guidance	GO:0000281|GO:0007010|GO:0007266|GO:0009615|GO:0022604|GO:0030036|GO:0030042|GO:0030043|GO:0040019|GO:0043066|GO:0044794|GO:0051014|GO:0051293|GO:0061001
RAB23	-2.36791	1.1061e-06	0.000324699	0.58743	3.20864	up	6	RAB23, member RAS oncogene family		GO:0000045|GO:0006886|GO:0006968|GO:0042308|GO:0046039|GO:0060271|GO:0097094
COX4I1	0.726244	1.15754e-06	0.000325404	131.481	77.2324	down	16	cytochrome c oxidase subunit 4I1	Oxidative phosphorylation	GO:0006091|GO:0006123|GO:0045333|GO:1902600
CCDC66	-1.81707	1.16684e-06	0.000325404	30.1493	122.574	up	3	coiled-coil domain containing 66		GO:0001578|GO:0001895|GO:0050908|GO:0060271|GO:1903564
GLG1	1.49987	1.30007e-06	0.000353715	87.2001	31.1428	down	16	golgi glycoprotein 1	Cell adhesion molecules	GO:0007179|GO:0010955|GO:0016485|GO:0030512|GO:0032330|GO:0060349
SNORA7B	-1.04341	1.42101e-06	0.000377413	87.8034	158.484	up	3
TNFRSF1B	-0.648237	1.63015e-06	0.000422892	1047.07	1488.91	up	1	TNF receptor superfamily member 1B	Cytokine-cytokine receptor interaction	GO:0002718|GO:0002724|GO:0003176|GO:0003177|GO:0003332|GO:0006954|GO:0006955|GO:0007568|GO:0008630|GO:0010614|GO:0031641|GO:0031643|GO:0033209|GO:0042129|GO:0048714|GO:0050779|GO:0051044|GO:0060548|GO:0071222|GO:0071363|GO:0097191|GO:0150077|GO:0150079|GO:0150098|GO:1901215|GO:1902339|GO:2001141
POLR2D	0.964511	1.67059e-06	0.000423532	13.0623	6.34419	down	2	RNA polymerase II subunit D	RNA polymerase	GO:0000288|GO:0006366|GO:0006367|GO:0031990|GO:0034402|GO:0045948
RNF167	-1.31002	1.84546e-06	0.000457469	42.8345	111.991	up	17	ring finger protein 167		GO:0000209|GO:0006511|GO:0032418|GO:0045786|GO:0051640|GO:0051966|GO:1904262|GO:1990253
RAPGEF6	0.902519	2.04152e-06	0.00048522	34.503	18.0138	down	5	Rap guanine nucleotide exchange factor 6	Rap1 signaling pathway	GO:0007265|GO:0030033|GO:0043087|GO:0043547|GO:0072659
PSD4	-2.34894	2.07558e-06	0.00048522	12.0303	71.4884	up	2	pleckstrin and Sec7 domain containing 4	Endocytosis	GO:0032012|GO:0050790
C20orf26	-4.00164	2.0879e-06	0.00048522	0.0038586	0.366547	up	20
ATP7A	-1.26177	2.13397e-06	0.000485805	34.512	75.8978	up	X	ATPase copper transporting alpha	Platinum drug resistance	GO:0001568|GO:0001701|GO:0001889|GO:0001974|GO:0002082|GO:0006568|GO:0006584|GO:0006825|GO:0006878|GO:0007005|GO:0007565|GO:0007595|GO:0007626|GO:0010041|GO:0010042|GO:0010043|GO:0010273|GO:0010468|GO:0010592|GO:0015677|GO:0018205|GO:0019430|GO:0021702|GO:0021860|GO:0021954|GO:0030198|GO:0030199|GO:0031069|GO:0032773|GO:0034760|GO:0036120|GO:0042093|GO:0042414|GO:0042415|GO:0042417|GO:0042428|GO:…
TTC38	-1.70131	2.36937e-06	0.000517564	1.44766	5.32873	up	22	tetratricopeptide repeat domain 38
STAT5A	-0.906784	2.37778e-06	0.000517564	77.7055	141.293	up	17	signal transducer and activator of transcription 5A	ErbB signaling pathway	GO:0001938|GO:0006357|GO:0006952|GO:0007259|GO:0007595|GO:0019221|GO:0019530|GO:0038026|GO:0040014|GO:0042127|GO:0043434|GO:0043536|GO:0045944|GO:0060397
CCDC142	-1.08848	2.48001e-06	0.000517564	5.76344	13.9018	up	2	coiled-coil domain containing 142
HIST1H2AB	-2.00197	2.4982e-06	0.000517564	1.77497	7.55236	up	6	H2A clustered histone 4
R3HDM1	-1.0249	2.50547e-06	0.000517564	24.8659	48.2333	up	2	R3H domain containing 1
PINK1	-1.22464	2.58943e-06	0.000525184	55.1836	133.243	up	1	PTEN induced kinase 1	Mitophagy - animal	GO:0000422|GO:0000423|GO:0001934|GO:0002082|GO:0002931|GO:0006468|GO:0006511|GO:0006979|GO:0007005|GO:0010310|GO:0010629|GO:0010821|GO:0010952|GO:0014046|GO:0016239|GO:0016242|GO:0016567|GO:0018105|GO:0022904|GO:0030097|GO:0031396|GO:0031398|GO:0032148|GO:0032226|GO:0033138|GO:0033603|GO:0034599|GO:0035307|GO:0035556|GO:0036289|GO:0038203|GO:0042981|GO:0043123|GO:0043254|GO:0043524|GO:0045727|GO:…
UCHL3	-2.51576	2.79565e-06	0.000547683	4.29073	28.6343	up	13	ubiquitin C-terminal hydrolase L3		GO:0006511|GO:0016567|GO:0016579|GO:0030163|GO:0043687
ERF	-1.63441	2.83866e-06	0.000547683	36.7749	115.411	up	19	ETS2 repressor factor		GO:0000122|GO:0006357|GO:0030154
WDR85	2.08564	2.84766e-06	0.000547683	2.12059	0.533141	down
ZBTB44	0.652805	3.17985e-06	0.000601207	46.3491	29.6203	down	11	zinc finger and BTB domain containing 44
SF1	-2.00855	3.26924e-06	0.000605406	35.2756	177.364	up	11	splicing factor 1		GO:0000245|GO:0000389|GO:0000398|GO:0030238|GO:0030575|GO:0033327|GO:0045892|GO:0048024|GO:0048662|GO:0050810
TMED4	0.527492	3.3106e-06	0.000605406	71.9395	47.9531	down	7	transmembrane p24 trafficking protein 4		GO:0006886|GO:0006888|GO:0007030|GO:0043123
PFN1	0.709447	3.75628e-06	0.000669413	2776.28	1613.79	down	17	profilin 1	Rap1 signaling pathway	GO:0001843|GO:0006357|GO:0010634|GO:0030036|GO:0030833|GO:0030837|GO:0030838|GO:0032232|GO:0032233|GO:0032781|GO:0050821|GO:0051497|GO:0060074|GO:0098885|GO:1900029
PTPN12	-1.24305	3.78064e-06	0.000669413	88.4469	253.457	up	7	protein tyrosine phosphatase non-receptor type 12		GO:0006470|GO:0035335|GO:0042058|GO:0042246|GO:0071364|GO:1901185|GO:2000587
ANKRD18A	-1.55231	3.92354e-06	0.000681903	2.13636	5.8516	up	9	ankyrin repeat domain 18A
UBE3B	-0.859221	3.97344e-06	0.000681903	12.7593	24.3438	up	12	ubiquitin protein ligase E3B	Ubiquitin mediated proteolysis	GO:0000209|GO:0006511
DOCK11	-0.777793	4.16723e-06	0.000695388	113.322	261.429	up	X	dedicator of cytokinesis 11		GO:0001782|GO:0002315|GO:0007264|GO:0043547|GO:0051491
AGAP7	-1.88235	4.17669e-06	0.000695388	0.524432	2.44817	up	10
MKRN2	-1.00364	4.30819e-06	0.000706734	8.22663	16.7982	up	3	makorin ring finger protein 2		GO:0000209|GO:0002862|GO:0006351|GO:0007283|GO:0016567|GO:0030154|GO:0043491|GO:0045944|GO:1901223|GO:1901485
SARNP	0.824173	4.48668e-06	0.000714806	22.7858	12.7817	down	12	SAP domain containing ribonucleoprotein		GO:0000122|GO:0006406|GO:0006417|GO:0016973
FTSJD2	-1.33456	4.55449e-06	0.000714806	17.9109	46.5135	up
ZNF212	-1.08496	4.5613e-06	0.000714806	2.63956	5.75065	up	7	zinc finger protein 212	Herpes simplex virus 1 infection	GO:0006355|GO:0006357
NDUFB9	0.768626	4.61372e-06	0.000714806	21.3415	11.6664	down	8	NADH:ubiquinone oxidoreductase subunit B9	Oxidative phosphorylation	GO:0006120|GO:0007605|GO:0009060|GO:0032981|GO:0042776
SKI	-1.6994	4.92376e-06	0.000752392	29.8449	101.268	up	1	SKI proto-oncogene	TGF-beta signaling pathway	GO:0000122|GO:0001843|GO:0002089|GO:0006351|GO:0007179|GO:0008285|GO:0009948|GO:0010626|GO:0014902|GO:0021772|GO:0022011|GO:0030177|GO:0030326|GO:0030512|GO:0030514|GO:0031064|GO:0032926|GO:0035019|GO:0043010|GO:0043388|GO:0043585|GO:0045668|GO:0045944|GO:0048147|GO:0048593|GO:0048741|GO:0048870|GO:0060021|GO:0060038|GO:0060041|GO:0060325|GO:0060349|GO:0060395
FLI1	-0.617137	5.15064e-06	0.000773307	225.717	343.385	up	11	Fli-1 proto-oncogene, ETS transcription factor	Transcriptional misregulation in cancer	GO:0006357|GO:0007599|GO:0008015|GO:0009887|GO:0030154|GO:0035855|GO:0045893|GO:0045944
MRPS35	-2.05454	5.34138e-06	0.000773307	0.963135	3.81444	up	12	mitochondrial ribosomal protein S35		GO:0032543
ACTR2	0.65392	5.39613e-06	0.000773307	1226.03	756.204	down	2	actin related protein 2	Endocytosis	GO:0007163|GO:0008306|GO:0008356|GO:0010592|GO:0016344|GO:0016482|GO:0033206|GO:0034314|GO:0035902|GO:0035984|GO:0045471|GO:0045944|GO:0051653|GO:0060271|GO:0061003|GO:0071346|GO:1905168
SCARNA2	-2.40417	5.39917e-06	0.000773307	5.39327	27.1291	up	1
TNFRSF1A	-1.81601	5.5465e-06	0.000773307	295.349	1109.69	up	12	TNF receptor superfamily member 1A	MAPK signaling pathway	GO:0003176|GO:0003177|GO:0003332|GO:0006366|GO:0006693|GO:0006954|GO:0008625|GO:0008630|GO:0010614|GO:0010803|GO:0019221|GO:0033209|GO:0042531|GO:0042742|GO:0043123|GO:0045944|GO:0050728|GO:0050729|GO:0071260|GO:0072659|GO:1902339|GO:1903140
HSP90B1	0.978153	5.55373e-06	0.000773307	72.1762	41.3575	down	12	heat shock protein 90 beta family member 1	Protein processing in endoplasmic reticulum	GO:0001666|GO:0006457|GO:0015031|GO:0030433|GO:0030970|GO:0031247|GO:0034975|GO:0034976|GO:0043066|GO:0043666|GO:0051208|GO:0071318
SNORA64	-1.7391	5.84831e-06	0.000773307	269.584	979.653	up	16
C22orf25	-1.86266	5.89903e-06	0.000773307	3.02795	12.1047	up
PREX1	-1.54081	5.92985e-06	0.000773307	184.964	577.43	up	20	phosphatidylinositol-3,4,5-trisphosphate dependent Rac exchange factor 1	Chemokine signaling pathway	GO:0006801|GO:0007186|GO:0030041|GO:0030217|GO:0030593|GO:0035556|GO:0042119|GO:0043547|GO:0051056|GO:1900026
DDX42	0.922785	5.94558e-06	0.000773307	49.4844	24.1654	down	17	DEAD-box helicase 42	Spliceosome	GO:0008104|GO:0042981
GDI2	0.893394	5.98509e-06	0.000773307	247.739	126.974	down	10	GDP dissociation inhibitor 2		GO:0007165|GO:0007264|GO:0015031|GO:0016192|GO:0050790|GO:1902018|GO:1903565
XRCC6BP1	-1.39469	5.98868e-06	0.000773307	41.3418	122.104	up	12
BTBD7	0.768829	6.00764e-06	0.000773307	52.7634	30.0421	down	14	BTB domain containing 7		GO:0060693|GO:0061138
HIST2H3D	-1.12482	6.09988e-06	0.000773307	74.2889	147.551	up	1	H3 clustered histone 13
FAM100B	-0.520628	6.10049e-06	0.000773307	1290.86	1714.03	up
MAN2A1	-1.24365	6.544e-06	0.000820205	18.316	46.0954	up	5	mannosidase alpha class 2A member 1	N-Glycan biosynthesis	GO:0001701|GO:0001889|GO:0006013|GO:0006486|GO:0006491|GO:0006517|GO:0007005|GO:0007033|GO:0007585|GO:0019082|GO:0048286|GO:0050769|GO:0060042
STAU2	-0.877409	6.96942e-06	0.000863821	57.1303	106.953	up	8	staufen double-stranded RNA binding protein 2		GO:0007281|GO:0008298|GO:0010468|GO:0032956|GO:0034599|GO:0035418|GO:0048592|GO:0051489|GO:0051965|GO:0061003|GO:0098964|GO:1900454
PANK2	-0.75298	7.14556e-06	0.000867717	25.6957	43.7981	up	20	pantothenate kinase 2	Pantothenate and CoA biosynthesis	GO:0001525|GO:0007286|GO:0009060|GO:0015937|GO:0015939|GO:0016310|GO:0019217|GO:0051881|GO:0070584|GO:0090207|GO:1904251
ARHGEF11	-1.2866	7.15643e-06	0.000867717	28.1869	70.1812	up	1	Rho guanine nucleotide exchange factor 11	Vascular smooth muscle contraction	GO:0001558|GO:0006941|GO:0007186|GO:0007266|GO:0030010|GO:0030036|GO:0045893|GO:0050790|GO:0051056
SBDSP1	-1.16641	7.29326e-06	0.000874799	6.50463	14.7025	up	7
CHD8	0.970725	7.78118e-06	0.000922235	128.931	59.3342	down	14	chromodomain helicase DNA binding protein 8	Wnt signaling pathway	GO:0000122|GO:0001701|GO:0006338|GO:0007420|GO:0010468|GO:0016055|GO:0032508|GO:0035176|GO:0045892|GO:0045893|GO:0045944|GO:0045945|GO:0048565|GO:0060134|GO:0090090|GO:2000270
SOS2	-1.81868	7.96182e-06	0.000922235	21.8801	94.9683	up	14	SOS Ras/Rho guanine nucleotide exchange factor 2	EGFR tyrosine kinase inhibitor resistance	GO:0001782|GO:0007265|GO:0033081|GO:0042129|GO:0043547|GO:0051057|GO:2000973
HMMR	-3.40396	8.02149e-06	0.000922235	0.093013	0.741263	up	5	hyaluronan mediated motility receptor	ECM-receptor interaction	GO:0006898|GO:0030214
USP9Y	2.45361	8.07516e-06	0.000922235	1.64201	0.416921	down	Y	ubiquitin specific peptidase 9 Y-linked		GO:0006511|GO:0007179|GO:0007283|GO:0016477|GO:0016579|GO:0030509
SP140L	-1.16766	8.12773e-06	0.000922235	19.9451	45.7115	up	2	SP140 nuclear body protein like		GO:0006357
SBNO1	0.703954	8.18479e-06	0.000922235	72.8156	45.0749	down	12	strawberry notch homolog 1		GO:0006355|GO:0008150|GO:0048583
SLC39A8	-1.84318	8.34721e-06	0.000931131	1.36317	4.97971	up	4	solute carrier family 39 member 8	Ferroptosis	GO:0006351|GO:0006355|GO:0006487|GO:0006525|GO:0006824|GO:0006829|GO:0006876|GO:0006882|GO:0015698|GO:0015701|GO:0030026|GO:0030198|GO:0042391|GO:0061757|GO:0070574|GO:0071421|GO:0071577|GO:0071578|GO:0097080|GO:0098711|GO:1990079|GO:1990540
GALNT1	0.762571	8.45853e-06	0.000934207	82.5956	47.0984	down	18	polypeptide N-acetylgalactosaminyltransferase 1	Mucin type O-glycan biosynthesis	GO:0006493|GO:0016266|GO:0018242|GO:0018243|GO:0019082
PSMB4	0.630781	8.56426e-06	0.000936611	239.839	150.622	down	1	proteasome 20S subunit beta 4	Proteasome	GO:0002862|GO:0010498|GO:0043161
FFAR2	-1.13164	8.70115e-06	0.000942343	621.366	1384.23	up	19	free fatty acid receptor 2	cAMP signaling pathway	GO:0002232|GO:0002385|GO:0002673|GO:0002720|GO:0002752|GO:0002879|GO:0007186|GO:0019915|GO:0032722|GO:0032757|GO:0042593|GO:0045444|GO:0071398|GO:0090276
NDST2	0.592447	9.13043e-06	0.000979327	65.2506	42.9208	down	10	N-deacetylase and N-sulfotransferase 2	Glycosaminoglycan biosynthesis - heparan sulfate / heparin	GO:0002002|GO:0002448|GO:0006024|GO:0015014|GO:0030210
ARHGAP4	-0.925537	9.57027e-06	0.00101673	106.979	207.541	up	X	Rho GTPase activating protein 4		GO:0007010|GO:0007266|GO:0007399|GO:0010764|GO:0030336|GO:0030517|GO:0050790|GO:0051056
METTL8	-1.78706	9.70528e-06	0.00102134	0.841214	3.20694	up	2	methyltransferase like 8		GO:0070131|GO:0080009|GO:0106217
CLINT1	0.871322	9.95463e-06	0.00103779	54.9499	29.4069	down	5	clathrin interactor 1		GO:0006897
C11orf10	0.621733	1.02292e-05	0.00103905	51.3025	32.2278	down
GMPR2	-0.873714	1.02296e-05	0.00103905	40.6675	76.5175	up	14	guanosine monophosphate reductase 2	Purine metabolism	GO:0006144|GO:0046037
TMEM38A	-1.47123	1.02461e-05	0.00103905	6.81295	19.351	up	19	transmembrane protein 38A		GO:0007029|GO:0010881|GO:0014808|GO:0071313|GO:0071805
TAOK2	-0.981062	1.07576e-05	0.00104424	24.1388	52.3498	up	16	TAO kinase 2	MAPK signaling pathway	GO:0000165|GO:0001558|GO:0006468|GO:0006612|GO:0006915|GO:0006974|GO:0007095|GO:0007409|GO:0008360|GO:0016477|GO:0030036|GO:0031954|GO:0032147|GO:0032874|GO:0032956|GO:0035556|GO:0043408|GO:0043410|GO:0046330|GO:0046777|GO:0048041|GO:0048812|GO:0051403|GO:0071902|GO:0150019|GO:0150020
ITFG2	-1.17585	1.07612e-05	0.00104424	5.87214	12.7522	up	|12	integrin alpha FG-GAP repeat containing 2		GO:0002314|GO:0032006|GO:0034198|GO:0042149|GO:1904262
JAGN1	-0.776575	1.07648e-05	0.00104424	12.5631	21.8877	up	3	jagunal homolog 1		GO:0002446|GO:0006887|GO:0007029|GO:0015031|GO:0016192|GO:0030223|GO:0038158|GO:0050832|GO:0061179|GO:1990266
SMARCA2	0.838716	1.07857e-05	0.00104424	102.455	54.2643	down	9	SWI/SNF related, matrix associated, actin dependent regulator of chromatin, subfamily a, member 2	ATP-dependent chromatin remodeling	GO:0000122|GO:0006338|GO:0006355|GO:0006357|GO:0007286|GO:0007399|GO:0008284|GO:0008285|GO:0030071|GO:0030308|GO:0045582|GO:0045596|GO:0045597|GO:0045663|GO:0045892|GO:0045893|GO:0045944|GO:0070316|GO:1902459|GO:2000045|GO:2000781|GO:2000819
URI1	-0.792019	1.08412e-05	0.00104424	15.634	27.9875	up	19	URI1 prefoldin like chaperone		GO:0000122|GO:0001558|GO:0006357|GO:0009615|GO:0010923|GO:0050821|GO:0071363|GO:0071383|GO:2001243
MYH9	0.823579	1.0859e-05	0.00104424	3254.17	1858.61	down	22	myosin heavy chain 9	Vascular smooth muscle contraction	GO:0000212|GO:0001525|GO:0001701|GO:0001768|GO:0001778|GO:0006509|GO:0006911|GO:0007229|GO:0007520|GO:0008360|GO:0015031|GO:0030048|GO:0030220|GO:0030224|GO:0031032|GO:0031532|GO:0032418|GO:0032506|GO:0032796|GO:0043534|GO:0045055|GO:0050900|GO:0051295|GO:0060471|GO:0070527|GO:1903919|GO:1903923|GO:1905684
FAM105B	-1.0931	1.16937e-05	0.0011149	7.76942	20.7211	up	5
INPP5D	-0.500975	1.18128e-05	0.00111671	245.119	356.893	up	2	inositol polyphosphate-5-phosphatase D	Inositol phosphate metabolism	GO:0006661|GO:0006796|GO:0006915|GO:0007165|GO:0008340|GO:0009966|GO:0009968|GO:0016064|GO:0030889|GO:0032715|GO:0035556|GO:0043065|GO:0045579|GO:0045648|GO:0045656|GO:0045659|GO:0045671|GO:0045779|GO:0046856|GO:0050776|GO:0050777|GO:0050852
RPS6KB2	-0.978467	1.2157e-05	0.00113959	15.6816	32.027	up	11	ribosomal protein S6 kinase B2	EGFR tyrosine kinase inhibitor resistance	GO:0006412|GO:0007165|GO:0018105|GO:0031929|GO:0043491|GO:0045948
ZNF493	-1.44775	1.24291e-05	0.00114396	5.3761	15.3646	up	19	zinc finger protein 493		GO:0006357|GO:0045944
CRKL	0.643498	1.2506e-05	0.00114396	99.4333	60.459	down	22	CRK like proto-oncogene, adaptor protein	MAPK signaling pathway	GO:0001558|GO:0001568|GO:0001655|GO:0001764|GO:0001783|GO:0001933|GO:0001934|GO:0003151|GO:0006629|GO:0007165|GO:0007254|GO:0007265|GO:0007283|GO:0007338|GO:0007416|GO:0008284|GO:0008543|GO:0008584|GO:0009952|GO:0010629|GO:0016358|GO:0016477|GO:0021766|GO:0021987|GO:0030010|GO:0033628|GO:0035556|GO:0035685|GO:0038026|GO:0048384|GO:0048538|GO:0050773|GO:0050852|GO:0060017|GO:0060326|GO:0060465|GO:…
PDHX	-1.06105	1.25113e-05	0.00114396	35.1107	72.5796	up	11	pyruvate dehydrogenase complex component X	Metabolic pathways	GO:0006086|GO:0061732
DIRC2	1.02715	1.26177e-05	0.00114432	147.918	68.4764	down	3
COX7A2L	1.01508	1.30392e-05	0.001173	29.7971	15.3887	down	2	cytochrome c oxidase subunit 7A2 like	Oxidative phosphorylation	GO:0002082|GO:0006123|GO:0097250|GO:1902600
CCDC97	-0.55654	1.33018e-05	0.00117818	75.5451	107.145	up	19	coiled-coil domain containing 97
LPCAT4	-0.775877	1.3308e-05	0.00117818	14.7694	24.5661	up	15	lysophosphatidylcholine acyltransferase 4	Glycerophospholipid metabolism	GO:0006644|GO:0006654|GO:0036148|GO:0036150|GO:0036151|GO:0036152
TMEM140	-1.33922	1.34416e-05	0.00118064	106.049	286.024	up	7	transmembrane protein 140
ZNF732	-3.53005	1.40478e-05	0.00122074	0.0347403	0.632532	up	4	zinc finger protein 732	Herpes simplex virus 1 infection	GO:0006355|GO:0006357
SUPT6H	0.637075	1.4117e-05	0.00122074	199.153	115.974	down	17	SPT6 homolog, histone chaperone and transcription elongation factor		GO:0001825|GO:0006368|GO:0006397|GO:0008380|GO:0010793|GO:0032968|GO:0034728|GO:0042789|GO:0045191|GO:0050684|GO:0051028|GO:0051147|GO:0061086
CRY2	-0.992688	1.47741e-05	0.00126773	8.03384	16.8899	up	11	cryptochrome circadian regulator 2	Circadian rhythm	GO:0000122|GO:0006606|GO:0007623|GO:0009416|GO:0009785|GO:0014823|GO:0019915|GO:0032515|GO:0032868|GO:0032922|GO:0042593|GO:0042752|GO:0042754|GO:0043153|GO:0045892|GO:2000118|GO:2000323|GO:2000850
NAA38	0.945705	1.53618e-05	0.00130466	11.6856	5.94311	down	7	N-alpha-acetyltransferase 38, NatC auxiliary subunit		GO:0017196|GO:0043066
MYLIP	-1.13803	1.54384e-05	0.00130466	15.2768	34.9368	up	6	myosin regulatory light chain interacting protein	Cholesterol metabolism	GO:0006511|GO:0007399|GO:0010977|GO:0010989|GO:0016567|GO:0031648|GO:0032803|GO:0042632|GO:0045732
VDR	0.600568	1.5846e-05	0.00130577	113.339	65.6166	down	12	vitamin D receptor	Parathyroid hormone synthesis, secretion and action	GO:0000122|GO:0000902|GO:0001501|GO:0006816|GO:0006874|GO:0007275|GO:0007595|GO:0008285|GO:0010628|GO:0010839|GO:0010980|GO:0030154|GO:0030501|GO:0038183|GO:0042789|GO:0045618|GO:0045892|GO:0045944|GO:0046697|GO:0050892|GO:0060057|GO:0060058|GO:0060558|GO:0060745|GO:0070561|GO:0070564
GNAQ	0.743831	1.60227e-05	0.00130577	328.403	192.921	down	9	G protein subunit alpha q	Rap1 signaling pathway	GO:0001508|GO:0006469|GO:0007188|GO:0007189|GO:0007202|GO:0007213|GO:0007215|GO:0007596|GO:0007603|GO:0009649|GO:0010543|GO:0050821|GO:0060828
AP3S1	-1.17711	1.6044e-05	0.00130577	36.6749	90.173	up	5	adaptor related protein complex 3 subunit sigma 1	Lysosome	GO:0006886|GO:0006896|GO:0008089|GO:0008286|GO:0016183|GO:0016192|GO:0035654|GO:0036465|GO:0046907|GO:0048490|GO:0060155|GO:1903232
SDHA	0.817642	1.61198e-05	0.00130577	16.7751	9.51867	down	5	succinate dehydrogenase complex flavoprotein subunit A	Citrate cycle (TCA cycle)	GO:0006099|GO:0006105|GO:0006121|GO:0007399|GO:0022904|GO:0042776
ARFRP1	-1.47777	1.6171e-05	0.00130577	2.36216	7.34946	up	20	ADP ribosylation factor related protein 1		GO:0006886|GO:0007165|GO:0007369|GO:0034067|GO:0042147|GO:0043001
DBF4B	-1.59501	1.62278e-05	0.00130577	1.39109	4.83428	up	17	DBF4 zinc finger B	Cell cycle	GO:0007049|GO:0008284|GO:0010571|GO:0010971|GO:0032147|GO:0071902|GO:1901987
CDC27	-0.651137	1.62709e-05	0.00130577	19.6373	33.0659	up	17	cell division cycle 27	Cell cycle	GO:0007091|GO:0007346|GO:0016567|GO:0031145|GO:0045842|GO:0051301|GO:0051445|GO:0070979
NLRP12	-0.755501	1.67431e-05	0.00133406	147.042	251.361	up	19	NLR family pyrin domain containing 12	NOD-like receptor signaling pathway	GO:0001818|GO:0006919|GO:0007165|GO:0009968|GO:0031953|GO:0032088|GO:0032661|GO:0032692|GO:0032715|GO:0032731|GO:0036336|GO:0038061|GO:0043122|GO:0043124|GO:0043281|GO:0045345|GO:0045751|GO:0050727|GO:0050728|GO:0050729|GO:0070371|GO:0070373|GO:0071345|GO:1901223|GO:1901224
TMEM48	-1.75869	1.71816e-05	0.00133765	3.46722	12.9025	up
ATXN2	-1.1101	1.7193e-05	0.00133765	11.0441	32.477	up	12	ataxin 2	Amyotrophic lateral sclerosis	GO:0002091|GO:0006417|GO:0016070|GO:0033962|GO:0034063|GO:0050658
RAB4B	-0.845418	1.72809e-05	0.00133765	26.4991	47.1861	up	19	RAB4B, member RAS oncogene family		GO:0015031|GO:0016192|GO:0030100|GO:0032482|GO:0046323
MCL1	-0.696402	1.73072e-05	0.00133765	1069.9	1855.14	up	1	MCL1 apoptosis regulator, BCL2 family member	PI3K-Akt signaling pathway	GO:0001709|GO:0008630|GO:0010507|GO:0019725|GO:0034097|GO:0043065|GO:0043066|GO:0071806|GO:0097192|GO:1903378|GO:2000811|GO:2001020|GO:2001240|GO:2001243
LOC399744	-2.18271	1.73877e-05	0.00133765	1.0974	7.89404	up
FAM219B	0.78399	1.76486e-05	0.00134843	12.3132	7.02358	down	15	family with sequence similarity 219 member B
FAM125B	-1.4173	1.78346e-05	0.00134987	5.27632	14.7019	up
ENY2	0.837033	1.799e-05	0.00134987	48.2338	24.5954	down	8	ENY2 transcription and export complex 2 subunit		GO:0006282|GO:0006325|GO:0006357|GO:0006368|GO:0015031|GO:0016578|GO:0016973|GO:0035521|GO:0035522|GO:0043484|GO:0043966|GO:0045893
SND1	0.998501	1.811e-05	0.00134987	5.6794	2.75846	down	7	staphylococcal nuclease and tudor domain containing 1	Viral carcinogenesis	GO:0001649|GO:0006354|GO:0006402|GO:0010564|GO:0010587|GO:0031047|GO:0090502
PHF23	-0.628899	1.81516e-05	0.00134987	66.2194	97.8828	up	17	PHD finger protein 23		GO:0006914|GO:0031398|GO:1901097|GO:1902902
CCDC91	-1.37	1.83407e-05	0.00135491	18.3857	57.0038	up	12	coiled-coil domain containing 91		GO:0015031|GO:0090160
SCYL2	-1.1536	1.85045e-05	0.00135801	40.8579	95.0305	up	12	SCY1 like pseudokinase 2		GO:0002092|GO:0006468|GO:0007420|GO:0008333|GO:0021860|GO:0090090|GO:2000286|GO:2000370
TEX9	-1.97388	1.87396e-05	0.00136277	0.542976	2.21632	up	15	testis expressed 9
EIF1AY	1.45738	1.88137e-05	0.00136277	64.3565	23.9499	down	|Y	eukaryotic translation initiation factor 1A Y-linked		GO:0006413
RPLP1	0.563891	1.9119e-05	0.00137595	109.479	74.5361	down	15	ribosomal protein lateral stalk subunit P1	Ribosome	GO:0002181|GO:0006412|GO:0006414|GO:0032147
DNASE1L1	0.68804	1.92473e-05	0.0013763	58.1639	34.1112	down	X	deoxyribonuclease 1 like 1		GO:0000737|GO:0006259|GO:0006308|GO:0090305
GOLGA4	1.17604	1.94722e-05	0.00138352	12.068	5.94872	down	3	golgin A4		GO:0016192|GO:0043001|GO:0045773|GO:0048193
EPHB1	-1.09041	2.00678e-05	0.00141462	7.38446	15.2014	up	3	EPH receptor B1	Axon guidance	GO:0001525|GO:0001771|GO:0007169|GO:0007275|GO:0007411|GO:0014719|GO:0018108|GO:0021631|GO:0021934|GO:0021952|GO:0022008|GO:0030010|GO:0031290|GO:0031589|GO:0033674|GO:0046328|GO:0046777|GO:0048013|GO:0048593|GO:0050804|GO:0050965|GO:0051965|GO:0060326|GO:0060996|GO:0060997|GO:0061351|GO:0070372|GO:1901214|GO:1902723|GO:1902725
LIMS1	-0.684329	2.01635e-05	0.00141462	44.8992	72.7396	up	2	LIM zinc finger domain containing 1		GO:0010628|GO:0010811|GO:0033209|GO:0043547|GO:0045184|GO:0045216|GO:0045892|GO:0051894|GO:0071560|GO:0098609|GO:1900026|GO:1901224|GO:2001046
LSM6	1.18594	2.04674e-05	0.00142367	9.21812	3.86223	down	4	LSM6 homolog, U6 small nuclear RNA and mRNA degradation associated	RNA degradation	GO:0000398|GO:0006402|GO:0008033|GO:0008380|GO:0030490
ANP32E	0.783292	2.05479e-05	0.00142367	29.7266	16.8128	down	1	acidic nuclear phosphoprotein 32 family member E		GO:0006457|GO:0042981|GO:0043086|GO:0043486
EDEM1	-0.865654	2.08132e-05	0.00143316	36.5916	71.6271	up	3	ER degradation enhancing alpha-mannosidase like protein 1	Protein processing in endoplasmic reticulum	GO:0005975|GO:0006986|GO:0030433|GO:0036510|GO:0045047|GO:0097466|GO:1904154|GO:1904380|GO:1904382
YWHAG	1.12909	2.15556e-05	0.00146543	28.2914	10.9624	down	7	tyrosine 3-monooxygenase/tryptophan 5-monooxygenase activation protein gamma	Cell cycle	GO:0006469|GO:0006605|GO:0007165|GO:0008104|GO:0009966|GO:0032869|GO:0045664|GO:0048167
UPF3A	1.24761	2.1807e-05	0.00146543	4.91827	2.09392	down	13	UPF3A regulator of nonsense mediated mRNA decay	Nucleocytoplasmic transport	GO:0000184|GO:0006913|GO:0045727|GO:0051028
RPL7	0.562952	2.19432e-05	0.00146543	112.549	75.9683	down	8	ribosomal protein L7	Ribosome	GO:0000463|GO:0002181|GO:0006364|GO:0006412|GO:0042273
HAUS1	-0.954916	2.20113e-05	0.00146543	14.9524	30.808	up	18	HAUS augmin like complex subunit 1		GO:0007098|GO:0051225|GO:0051301
CIDECP	-0.879373	2.20663e-05	0.00146543	3.26976	6.05547	up	3
TRAPPC3	-1.24601	2.2245e-05	0.00146543	10.9137	27.6716	up	1	trafficking protein particle complex 3		GO:0006888|GO:0006891|GO:0006901|GO:0048208|GO:0099022
SAMSN1	1.11237	2.23688e-05	0.00146543	77.7388	34.4406	down	21	SAM domain, SH3 domain and nuclear localization signals 1		GO:0002820|GO:0050732|GO:0050869
ZBTB17	-0.679132	2.24629e-05	0.00146543	22.6054	33.9801	up	1	zinc finger and BTB domain containing 17	Cell cycle	GO:0000122|GO:0001702|GO:0006357|GO:0007398|GO:0008285|GO:0045786|GO:0045944|GO:0070314
SH2B3	-0.978348	2.24643e-05	0.00146543	41.7342	89.3413	up	12	SH2B adaptor protein 3	Neurotrophin signaling pathway	GO:0001780|GO:0007169|GO:0008285|GO:0035162|GO:0035556|GO:0035702|GO:0035855|GO:0036016|GO:0038163|GO:0042532|GO:0043407|GO:0046426|GO:0048821|GO:0051898|GO:0060218|GO:0060761|GO:0070100|GO:0090331|GO:1900235|GO:1990869
PTPN22	-1.20496	2.26168e-05	0.00146572	141.486	368.392	up	1	protein tyrosine phosphatase non-receptor type 22		GO:0002230|GO:0006470|GO:0006629|GO:0006914|GO:0010507|GO:0010628|GO:0010629|GO:0030217|GO:0031663|GO:0032481|GO:0032496|GO:0032715|GO:0032717|GO:0032720|GO:0032729|GO:0032817|GO:0034141|GO:0034145|GO:0034157|GO:0034165|GO:0035335|GO:0035644|GO:0043508|GO:0045088|GO:0050852|GO:0050855|GO:0050860|GO:0050868|GO:0070374|GO:0070433|GO:0071225|GO:0071663|GO:1901222|GO:1902523|GO:1903753|GO:2000566
RALB	-0.82692	2.27315e-05	0.00146572	241.884	443.031	up	2	RAS like proto-oncogene B	Ras signaling pathway	GO:0001928|GO:0001934|GO:0006915|GO:0007049|GO:0007165|GO:0007265|GO:0009267|GO:0031623|GO:0032091|GO:0032092|GO:0045742|GO:0051301|GO:0060178|GO:0071360|GO:0071902|GO:2000786
MS4A6A	1.16974	2.29504e-05	0.00147133	137.692	61.6444	down	11	membrane spanning 4-domains A6A		GO:0007166
BTG1	-1.228	2.32753e-05	0.00148363	262.254	632.142	up	12	BTG anti-proliferation factor 1	RNA degradation	GO:0006354|GO:0006355|GO:0008285|GO:0016477|GO:0030308|GO:0045603|GO:0045663|GO:0045766|GO:0045930|GO:2000271
UHRF2	-0.762563	2.35915e-05	0.00149499	33.5041	56.967	up	9	ubiquitin like with PHD and ring finger domains 2		GO:0007049|GO:0010216|GO:0016567|GO:0016925|GO:0030154|GO:0051726|GO:0051865
KIF15	-1.42313	2.37214e-05	0.00149499	0.659941	1.71074	up	3	kinesin family member 15	Motor proteins	GO:0000278|GO:0007018|GO:1901673
MFSD1	0.814532	2.39917e-05	0.00149664	81.4365	46.5465	down	3	major facilitator superfamily domain containing 1		GO:0050821|GO:0055085|GO:0061462
SON	0.448241	2.40161e-05	0.00149664	187.586	136.838	down	21	SON DNA and RNA binding protein		GO:0000226|GO:0000281|GO:0006397|GO:0008380|GO:0043066|GO:0043484|GO:0048024|GO:0051726
DYNLRB1	1.55423	2.41833e-05	0.00149869	163.676	61.7543	down	20	dynein light chain roadblock-type 1	Motor proteins	GO:0007018|GO:0007632
WDR83	-0.990748	2.43643e-05	0.00149996	3.52095	6.79046	up	19	WD repeat domain 83		GO:0000375|GO:0000398|GO:0001666|GO:0032496|GO:0043122|GO:0090594
AIF1	0.892315	2.45098e-05	0.00149996	1052.84	560.549	down	6	allograft inflammatory factor 1		GO:0001774|GO:0001934|GO:0006911|GO:0006954|GO:0008284|GO:0010468|GO:0010629|GO:0014739|GO:0016601|GO:0021549|GO:0030041|GO:0030046|GO:0030335|GO:0031668|GO:0032722|GO:0032755|GO:0032870|GO:0034599|GO:0042102|GO:0043066|GO:0045429|GO:0048661|GO:0048662|GO:0048678|GO:0050921|GO:0051017|GO:0051384|GO:0051602|GO:0051764|GO:0071315|GO:0071346|GO:0071447|GO:0071672|GO:0071673|GO:0071677|GO:0090026|GO:…
LETMD1	-1.39052	2.46071e-05	0.00149996	7.01171	22.3576	up	12	LETM1 domain containing 1		GO:0007005|GO:0050727|GO:0050764
DHDDS	-1.15417	2.51014e-05	0.00152178	17.6178	40.1597	up	1	dehydrodolichyl diphosphate synthase subunit	Terpenoid backbone biosynthesis	GO:0006489|GO:0016094
NDUFV3	1.01172	2.53941e-05	0.0015312	10.6914	5.22717	down	21	NADH:ubiquinone oxidoreductase subunit V3	Oxidative phosphorylation	GO:0006120|GO:0009060|GO:0042775|GO:0042776
FAM188A	-0.973127	2.57279e-05	0.00154298	139.021	300.449	up	10
SETX	-0.683436	2.61403e-05	0.00155126	103.44	207.144	up	9	senataxin	Amyotrophic lateral sclerosis	GO:0000165|GO:0006302|GO:0006310|GO:0006353|GO:0006369|GO:0006376|GO:0006396|GO:0006974|GO:0007283|GO:0007399|GO:0007623|GO:0008543|GO:0010976|GO:0030154|GO:0032508|GO:0033120|GO:0034599|GO:0043066|GO:0043491|GO:0044344|GO:0045944|GO:0060566|GO:0070301|GO:0071300|GO:2000144|GO:2000806
JMJD6	1.12975	2.6144e-05	0.00155126	42.2229	21.1279	down	17	jumonji domain containing 6, arginine demethylase and lysine hydroxylase		GO:0001822|GO:0002040|GO:0006325|GO:0006397|GO:0006482|GO:0006909|GO:0007166|GO:0007507|GO:0008380|GO:0018395|GO:0030324|GO:0033077|GO:0035513|GO:0042116|GO:0043654|GO:0045893|GO:0045944|GO:0048024|GO:0048821|GO:0051260|GO:0060041|GO:0070078|GO:0070079
ADAM19	-0.835092	2.64997e-05	0.00156404	100.838	182.341	up	5	ADAM metallopeptidase domain 19		GO:0001890|GO:0006509|GO:0010628|GO:0016485|GO:0042987|GO:2000049
C7orf73	0.653071	2.67453e-05	0.00157023	99.5226	58.337	down	|7
UBE2D2	-0.777321	2.71408e-05	0.00157453	227.007	373.822	up	5	ubiquitin conjugating enzyme E2 D2	Polycomb repressive complex	GO:0000209|GO:0006511|GO:0016567|GO:0036211|GO:0051865|GO:0070936
ITPR2	1.04087	2.72829e-05	0.00157453	45.4203	22.8371	down	12	inositol 1,4,5-trisphosphate receptor type 2	Calcium signaling pathway	GO:0001666|GO:0007165|GO:0048016|GO:0051209|GO:0071320|GO:0071361
HDAC2	0.7362	2.73715e-05	0.00157453	31.9773	19.6184	down	6	histone deacetylase 2	ATP-dependent chromatin remodeling	GO:0000122|GO:0001975|GO:0003300|GO:0006338|GO:0006357|GO:0008284|GO:0009410|GO:0009913|GO:0010718|GO:0010977|GO:0016358|GO:0016575|GO:0030336|GO:0030512|GO:0031000|GO:0032496|GO:0032732|GO:0032760|GO:0032922|GO:0032967|GO:0034605|GO:0035094|GO:0042220|GO:0042475|GO:0042531|GO:0042659|GO:0042733|GO:0043066|GO:0043392|GO:0043433|GO:0045347|GO:0045862|GO:0045892|GO:0045893|GO:0045944|GO:0048149|GO:…
VRK3	-0.789566	2.7383e-05	0.00157453	100.256	172.94	up	19	VRK serine/threonine kinase 3		GO:0007165|GO:0007519|GO:0018105|GO:0032516|GO:0070373
SNX16	-0.735763	2.78239e-05	0.00159167	7.27904	14.2951	up	8	sorting nexin 16		GO:0006622|GO:0008333|GO:0045022
SEC31A	0.889639	2.81299e-05	0.00160059	33.5403	18.4533	down	4	SEC31 homolog A, COPII coat complex component	Protein processing in endoplasmic reticulum	GO:0006886|GO:0006888|GO:0007029|GO:0051592|GO:0090110
RBBP5	1.2995	2.82667e-05	0.00160059	5.75628	2.07907	down	1	RB binding protein 5, histone lysine methyltransferase complex subunit	Cushing syndrome	GO:0006325|GO:0006974|GO:0043627|GO:0051568
SSFA2	0.768136	2.86203e-05	0.00161242	174.562	89.999	down	2
BTN3A3	-1.22584	2.89072e-05	0.0016204	13.1163	36.0234	up	6	butyrophilin subfamily 3 member A3		GO:0001817|GO:0002456|GO:0050852
CSPP1	-3.38394	2.91387e-05	0.00162521	0.13167	1.48983	up	8	centrosome and spindle pole associated protein 1		GO:0032467|GO:0051781
PRAM1	1.26505	2.96409e-05	0.00163241	135.605	61.437	down	19	PML-RARA regulated adaptor molecule 1		GO:0007229|GO:0043313|GO:0050852|GO:0072659
C19orf38	0.593315	2.96773e-05	0.00163241	162.619	105.074	down	19	chromosome 19 open reading frame 38
AKAP17A	0.773014	2.97068e-05	0.00163241	219.043	133.518	down	X|Y	A-kinase anchoring protein 17A		GO:0006355|GO:0006397|GO:0007165|GO:0008380|GO:0042113|GO:0043484
AGGF1	-0.963958	3.02355e-05	0.00165332	28.5925	54.3078	up	5	angiogenic factor with G-patch and FHA domains 1		GO:0001525|GO:0001570|GO:0001938|GO:0007155|GO:0045766
SCARNA9	-1.10709	3.07773e-05	0.00167473	81.3384	181.534	up	X|11	small Cajal body-specific RNA 9		GO:0006396
ZNF238	-0.943242	3.11255e-05	0.00168307	11.7634	24.1652	up
TRAFD1	-0.727573	3.13661e-05	0.00168307	106.002	176.187	up	12	TRAF-type zinc finger domain containing 1		GO:0045824
SLC7A7	1.30203	3.13847e-05	0.00168307	48.6988	18.9063	down	14	solute carrier family 7 member 7	Protein digestion and absorption	GO:0000821|GO:0003333|GO:0015807|GO:1902475|GO:1990822
UQCR10	-1.19956	3.17015e-05	0.00168307	3.28922	7.91067	up	22	ubiquinol-cytochrome c reductase, complex III subunit X	Oxidative phosphorylation	GO:0006122|GO:0045333|GO:1902600
MED1	-1.11574	3.18107e-05	0.00168307	7.8451	18.1922	up	17	mediator complex subunit 1	Endocrine resistance	GO:0000122|GO:0000902|GO:0001525|GO:0001889|GO:0001892|GO:0002088|GO:0002154|GO:0003222|GO:0003406|GO:0006354|GO:0006357|GO:0006590|GO:0006606|GO:0006702|GO:0007420|GO:0007595|GO:0010628|GO:0010839|GO:0030216|GO:0030224|GO:0030518|GO:0031100|GO:0032968|GO:0033148|GO:0035050|GO:0035116|GO:0035162|GO:0035357|GO:0035729|GO:0035855|GO:0042789|GO:0043066|GO:0045023|GO:0045444|GO:0045618|GO:0045648|GO:…
CINP	0.572807	3.23231e-05	0.00168307	47.6564	31.194	down	14	cyclin dependent kinase 2 interacting protein		GO:0006260|GO:0006281|GO:0007049|GO:0042273|GO:0051301
EPHA1	-1.41879	3.23703e-05	0.00168307	7.52331	23.0806	up	7	EPH receptor A1	Axon guidance	GO:0001525|GO:0001954|GO:0006469|GO:0007166|GO:0007169|GO:0007275|GO:0007411|GO:0008284|GO:0018108|GO:0030335|GO:0030336|GO:0033674|GO:0034446|GO:0043087|GO:0045766|GO:0046777|GO:0048013|GO:0051496|GO:0090630
KIAA1586	-1.50014	3.24684e-05	0.00168307	2.24982	6.482	up	6	KIAA1586		GO:0016925
FCHSD1	-0.700442	3.25446e-05	0.00168307	32.5879	50.7071	up	5	FCH and double SH3 domains 1		GO:0007274|GO:0030833|GO:0030838|GO:0061024
ZDHHC20	-1.46392	3.25863e-05	0.00168307	60.8355	192.777	up	13	zinc finger DHHC-type palmitoyltransferase 20		GO:0006612|GO:0018230|GO:0018345|GO:0044794
RER1	-2.08574	3.25902e-05	0.00168307	6.71404	31.767	up	1	retention in endoplasmic reticulum sorting receptor 1		GO:0006621|GO:0006890|GO:0071340|GO:1903078
RCSD1	-0.646993	3.30529e-05	0.0016991	122.618	190.234	up	1	RCSD domain containing 1		GO:0003009|GO:0071474
TMCO1	0.771113	3.33722e-05	0.00170229	96.481	50.2998	down	1	transmembrane and coiled-coil domains 1		GO:0006874|GO:0006983|GO:0032469|GO:0070588
TTC1	-0.690699	3.34201e-05	0.00170229	38.3876	65.0789	up	5	tetratricopeptide repeat domain 1		GO:0006457
INTS3	-1.20643	3.36066e-05	0.00170401	17.7271	45.6564	up	1	integrator complex subunit 3		GO:0000724|GO:0006281|GO:0006974|GO:0010212|GO:0016180|GO:0034243|GO:0044818
RANBP2	0.787499	3.378e-05	0.00170505	22.6377	13.2892	down	2	RAN binding protein 2	Nucleocytoplasmic transport	GO:0000413|GO:0006111|GO:0006457|GO:0006607|GO:0006913|GO:0016925|GO:0033133|GO:0051028|GO:0051168|GO:0051642
C6orf70	-1.67926	3.41776e-05	0.0017123	1.64692	5.89377	up
HELZ2	-1.10162	3.44237e-05	0.0017123	46.3	100.438	up	20	helicase with zinc finger 2		GO:0000184|GO:0045944|GO:0090501
HPS6	-0.756682	3.44907e-05	0.0017123	16.5321	27.8474	up	10	HPS6 biogenesis of lysosomal organelles complex 2 subunit 3		GO:0006996|GO:0007596|GO:0030318|GO:0032418|GO:0046907|GO:0060155|GO:0072657|GO:1903232
VMA21	0.813715	3.45376e-05	0.0017123	6.82003	3.75863	down	X	vacuolar ATPase assembly factor VMA21		GO:0043462|GO:0070072
BTRC	1.09233	3.49977e-05	0.00172237	3.87748	2.15416	down	10	beta-transducin repeat containing E3 ubiquitin protein ligase	Oocyte meiosis	GO:0000209|GO:0006470|GO:0006511|GO:0007165|GO:0016055|GO:0016567|GO:0031146|GO:0031648|GO:0033598|GO:0042752|GO:0042753|GO:0043122|GO:0043161|GO:0043433|GO:0045862|GO:0045879|GO:0045892|GO:0045893|GO:0048511|GO:0051726|GO:0060444|GO:0060828|GO:0061136|GO:0070936|GO:0071407|GO:1904668
KIF27	0.839368	3.50496e-05	0.00172237	137.896	81.0951	down	9	kinesin family member 27	Motor proteins	GO:0003351|GO:0007018|GO:0021591|GO:0051649|GO:0060271
ALG13	0.901081	3.5861e-05	0.00175451	16.836	9.29156	down	X	ALG13 UDP-N-acetylglucosaminyltransferase subunit	N-Glycan biosynthesis	GO:0006508
STAT3	-0.632848	3.81694e-05	0.0018593	369.217	582.985	up	17	signal transducer and activator of transcription 3	EGFR tyrosine kinase inhibitor resistance	GO:0000122|GO:0001659|GO:0001754|GO:0006355|GO:0006357|GO:0006606|GO:0006952|GO:0006954|GO:0007165|GO:0007179|GO:0007259|GO:0007399|GO:0008283|GO:0008285|GO:0010507|GO:0010628|GO:0010629|GO:0016310|GO:0019221|GO:0019953|GO:0030335|GO:0030522|GO:0032355|GO:0032731|GO:0032733|GO:0032755|GO:0032757|GO:0032760|GO:0032870|GO:0033210|GO:0035019|GO:0040014|GO:0042127|GO:0042593|GO:0042755|GO:0042789|GO:…
ZNF625	-2.67757	3.83495e-05	0.00185995	0.453575	2.97568	up	19	zinc finger protein 625		GO:0006357
HIST1H1E	-1.39357	3.88332e-05	0.00187526	27.6185	71.5618	up	6	H1.4 linker histone, cluster member
HSH2D	-0.647837	3.9727e-05	0.00191015	350.809	459.394	up	19	hematopoietic SH2 domain containing		GO:0007165
PHF2	-0.610107	4.0043e-05	0.00191708	32.5876	51.0536	up	9	PHD finger protein 2		GO:0001889|GO:0006354|GO:0006357|GO:0006482|GO:0033169|GO:0035574|GO:0045815|GO:0045893|GO:0061188
PTAR1	-1.33113	4.0385e-05	0.00192084	10.3415	30.5415	up	9	protein prenyltransferase alpha subunit repeat containing 1		GO:0018342
GSDMD	-0.886864	4.04659e-05	0.00192084	59.172	114.778	up	8	gasdermin D	Neutrophil extracellular trap formation	GO:0006954|GO:0031668|GO:0032731|GO:0035915|GO:0042742|GO:0045087|GO:0046931|GO:0050829|GO:0050830|GO:0051260|GO:0055085|GO:0070269
ZNF510	-1.40485	4.08983e-05	0.00193314	1.41377	3.50964	up	9	zinc finger protein 510	Herpes simplex virus 1 infection	GO:0006357
ZNF496	-2.58092	4.22353e-05	0.00198791	0.527021	3.27339	up	1	zinc finger protein 496		GO:0006357|GO:0045893
PHACTR3	-2.39541	4.25689e-05	0.00199519	0.371069	2.42054	up	20	phosphatase and actin regulator 3		GO:0030036|GO:0043086
SNX6	-0.790884	4.32513e-05	0.0020187	83.7972	166.62	up	14	sorting nexin 6	Endocytosis	GO:0006886|GO:0007175|GO:0016241|GO:0030512|GO:0042147|GO:0043524|GO:0045892|GO:1904646
TM2D1	-0.979457	4.37472e-05	0.00202887	21.1	43.696	up	1	TM2 domain containing 1		GO:0007186|GO:0097190
DHX16	0.651317	4.3833e-05	0.00202887	47.9767	28.8097	down	6	DEAH-box helicase 16	Spliceosome	GO:0000398|GO:0008380
ANKRD49	-1.25168	4.45192e-05	0.00205211	3.50396	8.92752	up	11	ankyrin repeat domain 49		GO:0007283|GO:0030154|GO:0045893
KLF3	-0.712671	4.52712e-05	0.00207545	149.459	266.711	up	4	Kruppel like factor 3	Transcriptional misregulation in cancer	GO:0000122|GO:0006357|GO:0030097|GO:1901653
PDE8A	-1.06448	4.53975e-05	0.00207545	6.52466	13.0494	up	15	phosphodiesterase 8A	Purine metabolism	GO:0001934|GO:0006198|GO:0006355|GO:0007165|GO:0060548|GO:0070374|GO:0071364|GO:1903206
ALYREF	0.796479	4.65385e-05	0.00211893	30.9262	15.6294	down	17	Aly/REF export factor	Nucleocytoplasmic transport	GO:0000018|GO:0000398|GO:0001649|GO:0006405|GO:0006406|GO:0031297|GO:0032786|GO:0046784
EMC2	0.710526	4.68868e-05	0.0021221	15.9276	10.2975	down	8	ER membrane protein complex subunit 2		GO:0045050|GO:0071816
SCARNA18	-1.17431	4.69926e-05	0.0021221	18.5818	43.608	up	5
ARPC1B	-0.730273	4.75627e-05	0.0021221	285.553	482.218	up	7	actin related protein 2/3 complex subunit 1B	Endocytosis	GO:0030833|GO:0032355|GO:0034314|GO:0043627
MAP3K11	-0.711287	4.75987e-05	0.0021221	132.744	217.637	up	11	mitogen-activated protein kinase kinase kinase 11	MAPK signaling pathway	GO:0000165|GO:0006468|GO:0007017|GO:0007254|GO:0008219|GO:0043065|GO:0043507|GO:0043525|GO:0044843|GO:0046330|GO:0046777
FAM175A	-1.1141	4.76965e-05	0.0021221	2.54974	6.17523	up	4
APOBR	-0.547088	4.77496e-05	0.0021221	253.355	369.347	up	16	apolipoprotein B receptor		GO:0006641|GO:0006869|GO:0006897|GO:0008203
EMC3	0.531827	4.81713e-05	0.00212877	79.0418	51.7095	down	3	ER membrane protein complex subunit 3		GO:0045050|GO:0071816
SUMO1P1	-0.564894	4.82815e-05	0.00212877	37.3802	49.8526	up
TSSC4	-0.918572	4.85963e-05	0.00213422	9.44874	16.7515	up	11	tumor suppressing subtransferable candidate 4
GPR89A	-0.90738	4.9648e-05	0.00217186	2.73672	5.53673	up	1	G protein-coupled receptor 89A		GO:0015031|GO:0015698|GO:0030217|GO:0034220|GO:0034765|GO:0043123|GO:0051452
CYSLTR1	-1.16435	4.98582e-05	0.00217253	28.6945	73.0433	up	X	cysteinyl leukotriene receptor 1	Calcium signaling pathway	GO:0002437|GO:0006816|GO:0006935|GO:0006952|GO:0007166|GO:0007204|GO:0007218|GO:0007585|GO:0045766|GO:0045907|GO:0051649|GO:0061737
SEC11A	-1.76878	5.02334e-05	0.00218037	21.8239	81.6326	up	15	SEC11 homolog A, signal peptidase complex subunit	Protein export	GO:0006465
CSNK1A1L	1.85878	5.08299e-05	0.0021977	104.102	30.2531	down	13	casein kinase 1 alpha 1 like	Wnt signaling pathway	GO:0007165|GO:0016055|GO:0018105|GO:0090090
DTNBP1	-0.607308	5.15192e-05	0.00221891	23.4366	38.0879	up	6	dystrobrevin binding protein 1		GO:0001934|GO:0001956|GO:0002092|GO:0006469|GO:0007420|GO:0007596|GO:0008089|GO:0010628|GO:0014059|GO:0031175|GO:0031532|GO:0032091|GO:0032438|GO:0043506|GO:0048490|GO:0048812|GO:0048813|GO:0060041|GO:0060155|GO:0060159|GO:0061002|GO:0061646|GO:0071901|GO:1901215|GO:2000300
FOXN3	-0.758574	5.19416e-05	0.0022285	11.4734	18.7345	up	14	forkhead box N3		GO:0006355|GO:0006357|GO:0007095|GO:0045892|GO:0097094
MTMR14	-0.513782	5.30331e-05	0.00226661	169.838	239.206	up	3	myotubularin related protein 14	Inositol phosphate metabolism	GO:0006661|GO:0016236|GO:0016311
SNRPD3	0.65146	5.38247e-05	0.00228351	35.8637	22.3659	down	22	small nuclear ribonucleoprotein D3 polypeptide	Spliceosome	GO:0000387|GO:0000398|GO:0006479|GO:0008380|GO:0036261|GO:1903241
RAB1A	-1.5707	5.41395e-05	0.00228351	7.85066	26.9161	up	2	RAB1A, member RAS oncogene family	Autophagy - animal	GO:0000045|GO:0006886|GO:0006888|GO:0006897|GO:0006914|GO:0007030|GO:0016192|GO:0016477|GO:0019068|GO:0030252|GO:0032402|GO:0032757|GO:0034446|GO:0042742|GO:0047496|GO:0090110|GO:1903020
SLC43A2	-0.760047	5.41609e-05	0.00228351	300.957	453.441	up	17	solute carrier family 43 member 2		GO:0006865|GO:0015804|GO:0015807|GO:0051956|GO:0060358|GO:1902475
CDC73	-1.20527	5.42504e-05	0.00228351	12.3657	30.9097	up	1	cell division cycle 73		GO:0000122|GO:0001558|GO:0001711|GO:0006368|GO:0006378|GO:0007049|GO:0008285|GO:0010390|GO:0016055|GO:0019827|GO:0030177|GO:0031442|GO:0031648|GO:0032968|GO:0033523|GO:0034402|GO:0043066|GO:0045638|GO:0048147|GO:0050680|GO:0071222|GO:1902808|GO:2000134
KAT6B	1.03475	5.44521e-05	0.00228351	1.62189	0.84578	down	10	lysine acetyltransferase 6B		GO:0006334|GO:0006354|GO:0006355|GO:0016573|GO:0043966|GO:0045892|GO:0045893|GO:0045944|GO:0050793|GO:1903706
NKAP	0.80628	5.52128e-05	0.00230673	21.6729	12.1676	down	X	NFKB activating protein		GO:0000122|GO:0007219|GO:0010468|GO:0030851|GO:0033077|GO:0035019|GO:0045892|GO:0046638|GO:0071425
GLMN	-2.04152	5.55871e-05	0.00231371	0.927671	3.73162	up	1	glomulin, FKBP associated protein	Shigellosis	GO:0001570|GO:0001819|GO:0001843|GO:0007166|GO:0008285|GO:0031397|GO:0032434|GO:0032743|GO:0040029|GO:0042130|GO:0042327|GO:0042692
CTDNEP1	0.694224	5.59581e-05	0.00232049	250.163	139.786	down	17	CTD nuclear envelope phosphatase 1		GO:0006470|GO:0006998|GO:0007077|GO:0007276|GO:0007498|GO:0010867|GO:0034504|GO:0060070|GO:0090263
AP2M1	0.486015	5.6369e-05	0.00232888	336.659	214.065	down	3	adaptor related protein complex 2 subunit mu 1	Endocytosis	GO:0002092|GO:0006886|GO:0006897|GO:0006900|GO:0016192|GO:0031623|GO:0048488|GO:0065003|GO:0072583|GO:0097494|GO:0098884|GO:1900244|GO:1903077
PRUNE	-0.963626	5.75044e-05	0.0023542	19.4918	39.4821	up	1
UNC93B1	-0.809308	5.75876e-05	0.0023542	126.876	216.066	up	11	unc-93 homolog B1, TLR signaling regulator		GO:0002250|GO:0006886|GO:0034138|GO:0034154|GO:0034162|GO:0045087|GO:0051607
SPCS1	0.689598	5.76151e-05	0.0023542	47.6101	26.3	down	3	signal peptidase complex subunit 1	Protein export	GO:0006465|GO:0006508|GO:0019068|GO:0019082|GO:0045047
INO80B	-1.07108	5.79916e-05	0.00236093	16.2984	36.0126	up	2	INO80 complex subunit B	ATP-dependent chromatin remodeling	GO:0006275|GO:0006281|GO:0006310|GO:0006338|GO:0033044|GO:0045893|GO:0051726|GO:0060382
ZFY	1.28599	5.85415e-05	0.00236652	7.31248	3.08769	down	Y	zinc finger protein Y-linked		GO:0001541|GO:0006357|GO:0007283|GO:0009566|GO:0009791|GO:0035264|GO:0045944|GO:0048599|GO:0048872|GO:0060746
SRSF7	0.738985	5.85531e-05	0.00236652	16.0013	10.6756	down	2	serine and arginine rich splicing factor 7	Spliceosome	GO:0000398|GO:0006397|GO:0008380|GO:0048025|GO:0051028|GO:1990830
GCC1	-0.672164	5.90501e-05	0.00237799	43.502	69.9644	up	7	GRIP and coiled-coil domain containing 1
CBX6	-0.698569	5.99049e-05	0.00239388	8.03547	12.4266	up	22	chromobox 6	Polycomb repressive complex	GO:0000122|GO:0006325
ARL6IP1	-1.83875	5.99557e-05	0.00239388	5.9638	21.1698	up	16	ADP ribosylation factor like GTPase 6 interacting protein 1		GO:0002038|GO:0006613|GO:0006915|GO:0043066|GO:0043154|GO:0071787|GO:1903371|GO:1990809
C10orf32	-0.987933	6.03124e-05	0.00239388	4.42196	9.78551	up	10
ZNF519	-1.47799	6.03497e-05	0.00239388	0.600933	1.63599	up	18	zinc finger protein 519	Herpes simplex virus 1 infection	GO:0006355|GO:0006357
TFEB	-0.929202	6.05177e-05	0.00239388	80.2774	158.188	up	6	transcription factor EB	Calcium signaling pathway	GO:0001892|GO:0002250|GO:0006355|GO:0006357|GO:0006914|GO:0006959|GO:0007040|GO:0009267|GO:0010468|GO:0010508|GO:0032418|GO:0034198|GO:0045893|GO:0045944|GO:0140367
DEF6	-0.605248	6.08236e-05	0.00239748	160.648	247.088	up	6	DEF6 guanine nucleotide exchange factor		GO:0050790|GO:0051056|GO:0098876
CNOT6L	-0.686834	6.1386e-05	0.00241113	61.4945	101.205	up	4	CCR4-NOT transcription complex subunit 6 like	RNA degradation	GO:0000289|GO:0006397|GO:0008284|GO:0010606|GO:0031047|GO:0090503
MARCH6	0.811323	6.20576e-05	0.00242766	173.744	98.9867	down	5	membrane associated ring-CH-type finger 6
SECTM1	-0.85836	6.24796e-05	0.00242766	306.458	510.683	up	17	secreted and transmembrane 1		GO:0006955|GO:0007165|GO:0007498|GO:0043123
UVRAG	-1.20847	6.2795e-05	0.00242766	7.63831	21.2039	up	11	UV radiation resistance associated	Autophagy - animal	GO:0006281|GO:0006468|GO:0006890|GO:0006914|GO:0007051|GO:0007059|GO:0007098|GO:0010506|GO:0032465|GO:0032801|GO:0035493|GO:0036092|GO:0046718|GO:0051684|GO:0071900|GO:0071985|GO:0097352|GO:0097680|GO:1901098
ANKIB1	-0.948596	6.28575e-05	0.00242766	6.79635	16.0082	up	7	ankyrin repeat and IBR domain containing 1		GO:0000209|GO:0006511|GO:0032436
CPPED1	-0.837821	6.2895e-05	0.00242766	300.417	545.545	up	16	calcineurin like phosphoesterase domain containing 1
PDCD6	0.501165	6.41683e-05	0.00246827	100.714	65.4181	down	5	programmed cell death 6		GO:0001525|GO:0001938|GO:0006886|GO:0006888|GO:0006919|GO:0010595|GO:0014029|GO:0014032|GO:0030948|GO:0032007|GO:0034605|GO:0036324|GO:0043280|GO:0045766|GO:0048208|GO:0051592|GO:0051898|GO:0097190|GO:1902527
KPTN	-1.59769	6.45228e-05	0.00247338	1.79339	4.45596	up	19	kaptin, actin binding protein		GO:0007015|GO:0034198|GO:0042149|GO:0061462|GO:1904262
TTLL12	0.637488	6.49149e-05	0.00247988	33.3252	20.1983	down	22	tubulin tyrosine ligase like 12		GO:0007346|GO:0036211|GO:0045087|GO:0060339
TIMMDC1	0.746347	6.52606e-05	0.00248458	10.2332	5.93042	down	3	translocase of inner mitochondrial membrane domain containing 1
KIAA1967	1.03514	6.60559e-05	0.00249228	33.2149	15.2962	down
ERLIN2	0.694531	6.61031e-05	0.00249228	9.41017	5.8849	down	8	ER lipid raft associated 2		GO:0008203|GO:0030433|GO:0032933|GO:0045540|GO:0045541|GO:0045717
FLJ31306	-0.788569	6.61331e-05	0.00249228	39.8939	73.9119	up
LOC100288069	0.958521	6.65325e-05	0.00249889	371.891	169.014	down
EPM2AIP1	1.17476	6.70648e-05	0.00250097	6.8771	3.1656	down	3	EPM2A interacting protein 1		GO:0005978|GO:0032868|GO:0045725|GO:2000467
ME2	-1.74628	6.71849e-05	0.00250097	4.73377	15.7269	up	18	malic enzyme 2	Pyruvate metabolism	GO:0006090|GO:0006108|GO:0022900|GO:1902031
LRRC8A	-2.75096	6.72605e-05	0.00250097	0.0783856	0.669257	up	9	leucine rich repeat containing 8 VRAC subunit A		GO:0001678|GO:0002329|GO:0006820|GO:0006884|GO:0006970|GO:0007283|GO:0015734|GO:0015810|GO:0032024|GO:0034214|GO:0045663|GO:0098656|GO:0140361|GO:1902476
NPM1	0.746075	6.85193e-05	0.00253931	77.7092	49.1308	down	5	nucleophosmin 1		GO:0000055|GO:0000056|GO:0001558|GO:0006281|GO:0006334|GO:0006338|GO:0006407|GO:0006884|GO:0006886|GO:0006913|GO:0007098|GO:0007165|GO:0008104|GO:0008284|GO:0008285|GO:0010824|GO:0010825|GO:0010826|GO:0031398|GO:0032071|GO:0034644|GO:0042255|GO:0042273|GO:0042274|GO:0043066|GO:0043516|GO:0044387|GO:0045727|GO:0045860|GO:0045893|GO:0045944|GO:0046599|GO:0048025|GO:0050821|GO:0051092|GO:0060699|GO:…
RPS4Y1	1.23803	6.87646e-05	0.00253996	14.3343	6.64231	down	Y	ribosomal protein S4 Y-linked 1	Ribosome	GO:0006412
SZT2	-0.780143	6.99435e-05	0.0025677	21.8029	42.8588	up	1	SZT2 subunit of KICSTOR complex		GO:0007417|GO:0009791|GO:0021540|GO:0034198|GO:0042149|GO:0043473|GO:0061462|GO:1901668|GO:1904262
NLK	-1.31775	6.9976e-05	0.0025677	11.2967	28.885	up	17	nemo like kinase	MAPK signaling pathway	GO:0000165|GO:0006355|GO:0006468|GO:0007179|GO:0007223|GO:0018107|GO:0030178|GO:0035556|GO:0042501|GO:0046777|GO:0050821
ST13	0.815481	7.0232e-05	0.00256865	26.3419	14.1318	down	22	ST13 Hsp70 interacting protein		GO:0006457|GO:0009617|GO:0051085
MPEG1	-1.36545	7.11233e-05	0.00259275	54.1657	135.395	up	11	macrophage expressed 1		GO:0035915|GO:0042742|GO:0045087|GO:0050829|GO:0050830
SUZ12P1	-1.08387	7.19103e-05	0.0026129	35.9393	74.5054	up
ZNF324	-0.932032	7.23246e-05	0.00261941	14.4777	22.4667	up	19	zinc finger protein 324	Herpes simplex virus 1 infection	GO:0000082|GO:0006357|GO:0008283
RFWD2	-0.885062	7.25592e-05	0.00261941	155.91	330.592	up	1
RGS19	-0.724268	7.31097e-05	0.00262771	39.9626	68.3744	up	20	regulator of G protein signaling 19		GO:0006914|GO:0007186|GO:0007264|GO:0009968|GO:0045471
TMEM41B	-1.27219	7.32601e-05	0.00262771	5.5956	15.1618	up	11	transmembrane protein 41B		GO:0000045|GO:0007399|GO:0017121|GO:0032365|GO:0044830
SLC16A3	-0.786019	7.39265e-05	0.0026395	348.637	567.74	up	17	solute carrier family 16 member 3	Central carbon metabolism in cancer	GO:0015718|GO:0035873|GO:0035879|GO:1901475
ELAVL1	0.800154	7.40622e-05	0.0026395	17.5533	9.0332	down	19	ELAV like RNA binding protein 1	AMPK signaling pathway	GO:0006606|GO:0016441|GO:0045727|GO:0048255|GO:0051260|GO:0060965|GO:0070935|GO:2000036
GOLGA3	-0.644927	7.49425e-05	0.00264293	18.969	31.2772	up	12	golgin A3		GO:0007283
CPEB3	-1.17589	7.4985e-05	0.00264293	2.75604	7.57294	up	10	cytoplasmic polyadenylation element binding protein 3	Oocyte meiosis	GO:0000122|GO:0006412|GO:0007616|GO:0017148|GO:0045727|GO:0048167|GO:0060213|GO:0060998|GO:0060999|GO:0061158|GO:0071230|GO:1900153|GO:1900248|GO:1900365|GO:2000766
RERGL	2.32531	7.49899e-05	0.00264293	3.3432	0.536072	down	12	RERG like
RPL13	1.27244	7.51062e-05	0.00264293	15.525	7.0847	down	16	ribosomal protein L13	Ribosome	GO:0001824|GO:0002181|GO:0006412|GO:0060348
LAT2	-1.36458	7.55841e-05	0.00265139	2.08746	5.81795	up	7	linker for activation of T cells family member 2	Natural killer cell mediated cytotoxicity	GO:0002250|GO:0019722|GO:0035556|GO:0042113|GO:0043303|GO:0050853
TRAF6	-0.974496	7.69904e-05	0.00268711	6.74942	15.7433	up	11	TNF receptor associated factor 6	MAPK signaling pathway	GO:0000122|GO:0000209|GO:0001503|GO:0001701|GO:0001843|GO:0002223|GO:0002637|GO:0002726|GO:0002753|GO:0002755|GO:0006974|GO:0007249|GO:0007250|GO:0019886|GO:0030316|GO:0031398|GO:0031666|GO:0032147|GO:0032735|GO:0032743|GO:0032755|GO:0033209|GO:0038095|GO:0042088|GO:0042102|GO:0042475|GO:0042981|GO:0043011|GO:0043122|GO:0043123|GO:0043507|GO:0045453|GO:0045672|GO:0045892|GO:0045944|GO:0046330|GO:…
PTPN4	-1.05688	7.70843e-05	0.00268711	6.6175	13.4227	up	2	protein tyrosine phosphatase non-receptor type 4		GO:0006470|GO:0018108
CRTC3	-1.35751	7.85889e-05	0.00272904	4.40722	11.7766	up	15	CREB regulated transcription coactivator 3	Human T-cell leukemia virus 1 infection	GO:0016042|GO:0032793|GO:0042116|GO:0045944|GO:0050995|GO:0051289|GO:0071878|GO:0097009
TOMM6	0.68013	7.87763e-05	0.00272904	12.9274	7.9719	down	6	translocase of outer mitochondrial membrane 6		GO:0045040
NAPA	-1.28622	7.98243e-05	0.00275678	45.9455	122.284	up	19	NSF attachment protein alpha	Synaptic vesicle cycle	GO:0006886|GO:0006891|GO:0007420|GO:0010807|GO:0016082|GO:0030182|GO:0035249|GO:0035494|GO:0045176|GO:0061025
MRPL30	-1.23475	8.04776e-05	0.00277077	3.17339	8.00132	up	2	mitochondrial ribosomal protein L30	Ribosome	GO:0032543
CRHBP	2.02307	8.10043e-05	0.00278032	1.60206	0.526463	down	5	corticotropin releasing hormone binding protein		GO:0001963|GO:0006954|GO:0007165|GO:0007565|GO:0007611|GO:0009755|GO:0035865|GO:0045055|GO:0048149|GO:0051459|GO:0051460|GO:0071277|GO:0071314|GO:0071320|GO:0071356|GO:0071391|GO:0071392|GO:0071466|GO:0080135|GO:0097211|GO:1900011|GO:2000310
CDKAL1	-0.96516	8.1444e-05	0.00278683	12.1335	24.437	up	6	CDK5 regulatory subunit associated protein 1 like 1		GO:0008150|GO:0035600|GO:1990145
RBM39	-0.685863	8.21479e-05	0.0028003	230.357	428.56	up	20	RNA binding motif protein 39		GO:0006396|GO:0006397|GO:0008380|GO:0048024
HLA-L	-1.53091	8.23395e-05	0.0028003	4.23943	14.1658	up	6
ZGPAT	-0.898223	8.29651e-05	0.00280468	10.9956	21.2402	up	20	zinc finger CCCH-type and G-patch domain containing		GO:0000122|GO:0006357|GO:0007175|GO:0045892
APH1A	-0.730477	8.29713e-05	0.00280468	40.0921	68.3069	up	1	aph-1 homolog A, gamma-secretase subunit	Notch signaling pathway	GO:0001656|GO:0006509|GO:0007219|GO:0007220|GO:0010950|GO:0016485|GO:0031293|GO:0034205|GO:0042982|GO:0042987|GO:0043085
ASH2L	-1.05349	8.41756e-05	0.00283679	15.8148	33.9349	up	8	ASH2 like, histone lysine methyltransferase complex subunit	Cushing syndrome	GO:0006325|GO:0006974|GO:0008284|GO:0030097|GO:0043627|GO:0045944|GO:0051568
CDK11A	-1.59046	8.64343e-05	0.00289691	6.37811	23.3086	up	1	cyclin dependent kinase 11A		GO:0000278|GO:0001558|GO:0006355|GO:0006468|GO:0006915|GO:0007346|GO:0050684
STK17A	-0.993704	8.64787e-05	0.00289691	41.5687	89.0973	up	7	serine/threonine kinase 17a		GO:0006468|GO:0006915|GO:0035556|GO:0043065|GO:2000271|GO:2000377
GNAI2	0.424033	8.6809e-05	0.00289926	3443.09	2245.27	down	3	G protein subunit alpha i2	Rap1 signaling pathway	GO:0001973|GO:0007049|GO:0007165|GO:0007186|GO:0007188|GO:0007189|GO:0007193|GO:0007194|GO:0007213|GO:0007214|GO:0007584|GO:0008283|GO:0008284|GO:0030335|GO:0032930|GO:0033864|GO:0035810|GO:0035815|GO:0045955|GO:0046628|GO:0050805|GO:0051301|GO:0051924|GO:0070374|GO:0140199|GO:1903614|GO:1904707|GO:2000179|GO:2001234
OASL	-1.75993	8.71547e-05	0.00290212	33.9683	99.8899	up	12	2'-5'-oligoadenylate synthetase like	Human papillomavirus infection	GO:0009615|GO:0045071|GO:0045087|GO:0051607|GO:0060700|GO:0070106|GO:1900246
WDR55	-0.839717	8.821e-05	0.00292852	15.657	29.7341	up	5	WD repeat domain 55		GO:0006364|GO:0008150
ANKRD11	0.720911	8.9226e-05	0.0029397	162.367	88.8447	down	16	ankyrin repeat domain 11		GO:0009653|GO:0042475|GO:0048705|GO:0060325
TM2D3	1.2737	8.92636e-05	0.0029397	4.45126	1.55289	down	15	TM2 domain containing 3		GO:0045747|GO:0046331
HTATSF1	0.87352	8.93372e-05	0.0029397	7.13548	3.86842	down	X	HIV-1 Tat specific factor 1		GO:0000398|GO:0006357|GO:0019079|GO:0032784|GO:1903241
STIM2	-0.847837	8.98436e-05	0.00294766	19.7948	39.8364	up	4	stromal interaction molecule 2	Calcium signaling pathway	GO:0002115|GO:0006874|GO:0032237|GO:0051928|GO:0070588
DPP10	-2.89225	9.05754e-05	0.00296296	0.0576665	0.17639	up	2	dipeptidyl peptidase like 10		GO:0006508|GO:0072659|GO:1901379|GO:1903078
DKC1	0.861552	9.18081e-05	0.0029945	6.19853	3.05583	down	X	dyskerin pseudouridine synthase 1	Ribosome biogenesis in eukaryotes	GO:0000455|GO:0000495|GO:0006364|GO:0006396|GO:0007004|GO:0031118|GO:0031120|GO:0032212|GO:0051973|GO:0090666|GO:0090669|GO:1904851|GO:1904871|GO:1904872|GO:1904874|GO:1990481
IFI35	-1.2876	9.23199e-05	0.00300242	56.2297	142.898	up	17	interferon induced protein 35		GO:0002281|GO:0008285|GO:0034145|GO:0045087|GO:0045089|GO:0050729|GO:1901223|GO:1901224
ARNTL	-1.27107	9.4239e-05	0.00305592	25.3932	70.7278	up	11	aryl hydrocarbon receptor nuclear translocator like
ARHGAP5	-1.26072	9.56738e-05	0.00309345	2.7095	6.84635	up	14	Rho GTPase activating protein 5	Focal adhesion	GO:0007155|GO:0007266|GO:0008361|GO:0030879|GO:0050790|GO:0051056
ING4	-0.51245	9.63448e-05	0.00310615	21.9188	30.8866	up	12	inhibitor of growth family member 4		GO:0001558|GO:0006260|GO:0006325|GO:0006355|GO:0006473|GO:0006915|GO:0006978|GO:0007049|GO:0008285|GO:0016570|GO:0043065|GO:0043966|GO:0043981|GO:0043982|GO:0043983|GO:0045892|GO:0045893|GO:0045926|GO:0051726|GO:1902164|GO:1902749|GO:2000278
IL1RN	-0.853407	9.73075e-05	0.00312814	157.986	288.435	up	2	interleukin 1 receptor antagonist	Cytokine-cytokine receptor interaction	GO:0002437|GO:0006629|GO:0006954|GO:0006955|GO:0007165|GO:0030073|GO:0034115|GO:0051384|GO:2000660
EML4	-0.683268	9.77828e-05	0.00313439	33.6425	60.6616	up	2	EMAP like 4	Pathways in cancer	GO:0000226|GO:0000278|GO:0007017|GO:0007080|GO:0008608|GO:0051301
PIGB	-0.781366	9.85876e-05	0.00314981	48.3897	88.9509	up	15	phosphatidylinositol glycan anchor biosynthesis class B	Glycosylphosphatidylinositol (GPI)-anchor biosynthesis	GO:0006506|GO:0016254|GO:0097502
C20orf94	-0.929063	9.93474e-05	0.00314981	23.1727	45.7639	up
PLEKHG3	-0.783001	9.958e-05	0.00314981	246.979	419.072	up	14	pleckstrin homology and RhoGEF domain containing G3		GO:0030334|GO:0050790|GO:0051056|GO:2000114
LY96	-1.62949	9.96345e-05	0.00314981	20.0545	69.6318	up	8	lymphocyte antigen 96	NF-kappa B signaling pathway	GO:0002224|GO:0006954|GO:0006968|GO:0007166|GO:0031663|GO:0031666|GO:0032496|GO:0032497|GO:0032760|GO:0034142|GO:0045087|GO:0071222
[truncated: 1,601 more rows]

## Sheet: TableS5
Table S5: Differentially expressed genes (DEGs) identified in monocytes - AD-LOY and AD-ROY
[truncated: 3,099 more rows]

## Sheet: Table S6
Table S6: Granulocytes - Genes shared between the identified DEG set and DMP-related gene set
[truncated: 645 more rows]

[truncated: 8 more sheets: Table S7, Table S8, Table S9, Table S10, Table S11, Table S12, Table S13, Table S14]
